# Supplementary material for: Transcriptome profiling of Gerbera hybrida reveals that stem bending is caused by water stress and regulation of abscisic acid
Source: BMC Genomics. 2019 Jul 22;20:600. doi: 10.1186/s12864-019-5961-1 (PMC6647082; doi:10.1186/s12864-019-5961-1)
Supplement: Supplementary file 3 — Correlation coefficients of two sequencing replicates. (XLS 20 kb) [file 12864_2019_5961_MOESM3_ESM.xls]

## Sheet: genes_fpkm_matrix.xls.pearson
Correlation coefficients of two sequencing replicates
	Stage 0-1	Stage 0-2	Stage 2-1	Stage 2-2	Stage 4-1	Stage 4-2
Stage 0-1	1	0.976571	0.873775	0.933588	0.924365	0.923627
Stage 0-2	0.976571	1	0.876313	0.93576	0.926888	0.92597
Stage 2-1	0.873775	0.876313	1	0.916625	0.912715	0.911295
Stage 2-2	0.933588	0.93576	0.916625	1	0.975829	0.97472
Stage 4-1	0.924365	0.926888	0.912715	0.975829	1	0.980359
Stage 4-2	0.923627	0.92597	0.911295	0.97472	0.980359	1
