# Supplementary material for: Transcriptome profiling of Gerbera hybrida reveals that stem bending is caused by water stress and regulation of abscisic acid
Source: BMC Genomics. 2019 Jul 22;20:600. doi: 10.1186/s12864-019-5961-1 (PMC6647082; doi:10.1186/s12864-019-5961-1)
Supplement: Supplementary file 4 — List of DEGs between different stem bending stages. (XLSX 2643 kb) [file 12864_2019_5961_MOESM4_ESM.xlsx]

## Sheet: DEGs between stage2 vs stage0 
DEGs between stem bending stage 2 vs stage 0
gene_id	stage_0_count	stage_2_count	stage_0_fpkm	stage_2_fpkm	pvalue	FDR	log2FC1(stage_2/stage_0)	up-down-regulation1(stage_2/stage_0)	log2FC2(stage_0/stage_2)	up-down-regulation2(stage_0/stage_2)	significant(FDR<=0.05,|logFC|>=1)	status	NR_Description	Swissprot_Description	String_description	KEGG_GENE	Pfam
comp91132_c0	479	0	17.19	0	1.10014e-75	4.21347e-73	-11.6897	down	11.6897	up	yes	OK	PREDICTED: LOW QUALITY PROTEIN: laccase-17-like [Cucumis melo]	RecName: Full=Laccase-2; AltName: Full=Benzenediol:oxygen oxidoreductase 2; AltName: Full=Diphenol oxidase 2; AltName: Full=Urishiol oxidase 2; Flags: Precursor [Ar	hypothetical protein	_	PF07732.10|Cu-oxidase_3|Multicopper oxidase|m.22579:36-149;PF00394.17|Cu-oxidase|Multicopper oxidase|m.22579:162-313;PF07731.9|Cu-oxidase_2|Multicopper oxidase|m.22579:426-552
comp95949_c0	308.89	0	16.12	0	9.34063e-54	2.04708e-51	-11.0575	down	11.0575	up	yes	OK	hypothetical protein MIMGU_mgv1a020519mg [Erythranthe guttata]	_	SubName: Full=Chromosome chr2 scaffold_132, whole genome shotgun sequence;	_	PF00150.13|Cellulase|Cellulase (glycosyl hydrolase family 5)|m.12411:81-354
comp78045_c0	290.5	0	26.595	0	8.19561e-55	1.83696e-52	-10.9685	down	10.9685	up	yes	OK	_	_	_	_	PF00197.13|Kunitz_legume|Trypsin and protease inhibitor|m.2869:20-195
comp86004_c0	249.5	0	31.54	0	9.55184e-52	1.96765e-49	-10.7491	down	10.7491	up	yes	OK	hypothetical protein CICLE_v10007365mg [Citrus clementina]	_	_	_	_
comp41178_c0	248.565	0	27.44	0	2.0149e-48	3.72294e-46	-10.7433	down	10.7433	up	yes	OK	nucleic acid binding protein, putative [Ricinus communis]	RecName: Full=RING finger protein 215 [Homo sapiens]	_	_	PF13639.1|zf-RING_2|Ring finger domain|m.4650:36-80;PF12678.2|zf-rbx1|RING-H2 zinc finger|m.4650:34-80;PF00097.20|zf-C3HC4|Zinc finger, C3HC4 type (RING finger)|m.4650:36-79
comp85582_c0	189.5	0	9.755	0	3.54098e-44	5.66679e-42	-10.3525	down	10.3525	up	yes	OK	PREDICTED: GDSL esterase/lipase At5g33370-like [Solanum lycopersicum]	RecName: Full=GDSL esterase/lipase At5g33370; AltName: Full=Extracellular lipase At5g33370; Flags: Precursor [Arabidopsis thaliana]	SubName: Full=Chromosome chr7 scaffold_44, whole genome shotgun sequence;	_	PF00657.17|Lipase_GDSL|GDSL-like Lipase/Acylhydrolase|m.77931:40-349
comp103565_c0	182.5	0	34.41	0	1.31991e-42	2.01037e-40	-10.2983	down	10.2983	up	yes	OK	hypothetical protein CARUB_v10022891mg [Capsella rubella]	RecName: Full=Putative laccase-17; AltName: Full=Benzenediol:oxygen oxidoreductase 17; AltName: Full=Diphenol oxidase 17; AltName: Full=Urishiol oxidase 17; Flags	_	_	_
comp65945_c0	173.5	0	30.34	0	6.98206e-42	1.02965e-39	-10.2254	down	10.2254	up	yes	OK	PREDICTED: protein IQ-DOMAIN 1-like isoform X2 [Phoenix dactylifera]	_	_	_	_
comp49247_c0	125.5	0	29.615	0	1.02769e-33	1.1107e-31	-9.75858	down	9.75858	up	yes	OK	RecName: Full=Carbonic anhydrase; AltName: Full=Carbonate dehydratase carbonic anhydrase [Flaveria brownii]	RecName: Full=Carbonic anhydrase; AltName: Full=Carbonate dehydratase	_	cynT, can	_
comp68593_c0	108.5	0	3.65	0	1.2843e-30	1.20772e-28	-9.54884	down	9.54884	up	yes	OK	PREDICTED: ankyrin repeat-containing protein At5g02620-like [Citrus sinensis]	_	_	_	PF13962.1|PGG|Domain of unknown function|m.90869:444-554
comp32345_c0	101	0	44.695	0	6.48199e-28	5.44053e-26	-9.44565	down	9.44565	up	yes	OK	PREDICTED: laccase-4-like [Cucumis sativus]	RecName: Full=Laccase-4; AltName: Full=Benzenediol:oxygen oxidoreductase 4; AltName: Full=Diphenol oxidase 4; AltName: Full=Protein IRREGULAR XYLEM 12; AltName: Ful	_	_	_
comp74068_c0	99.5	0	17.775	0	4.00323e-28	3.39982e-26	-9.42409	down	9.42409	up	yes	OK	PREDICTED: probable pectate lyase 1-like [Glycine max]	RecName: Full=Probable pectate lyase 10; Flags: Precursor [Arabidopsis thaliana]	_	E4.2.2.2, pel	_
comp110020_c0	91.5	0	16.29	0	2.10007e-27	1.72953e-25	-9.30335	down	9.30335	up	yes	OK	PREDICTED: probable galacturonosyltransferase 12-like [Solanum lycopersicum]	RecName: Full=Probable galacturonosyltransferase 12; AltName: Full=Like glycosyl transferase 6; AltName: Full=Protein IRREGULAR XYLEM 8 [Arabidopsis thaliana]	_	GAUT	_
comp112674_c0	89.5	0	15.755	0	2.30212e-24	1.59745e-22	-9.27152	down	9.27152	up	yes	OK	receptor protein kinase [Glycine max]	RecName: Full=Probable receptor-like protein kinase At5g18500 [Arabidopsis thaliana]	_	_	_
comp65348_c0	911.5	1	109.58	0.095	4.7143e-97	2.92869e-94	-9.22147	down	9.22147	up	yes	OK	PREDICTED: laccase-12-like [Solanum lycopersicum]	RecName: Full=Laccase-12; AltName: Full=Benzenediol:oxygen oxidoreductase 12; AltName: Full=Diphenol oxidase 12; AltName: Full=Urishiol oxidase 12; Flags: Precurso	_	_	PF00394.17|Cu-oxidase|Multicopper oxidase|m.26515:36-184
comp84271_c0	86	0	11.065	0	1.0624e-25	7.92249e-24	-9.21406	down	9.21406	up	yes	OK	PREDICTED: probable pectate lyase 1-like [Glycine max]	RecName: Full=Probable pectate lyase 1; AltName: Full=Pectate lyase A1; Flags: Precursor [Arabidopsis thaliana]	SubName: Full=Putative uncharacterized protein;	E4.2.2.2, pel	PF00544.14|Pec_lyase_C|Pectate lyase|m.79120:67-203;PF13229.1|Beta_helix|Right handed beta helix region|m.79120:88-183
comp84320_c0	82	0	7.75	0	9.01268e-25	6.39454e-23	-9.14547	down	9.14547	up	yes	OK	PREDICTED: L-ascorbate oxidase homolog [Citrus sinensis]	RecName: Full=L-ascorbate oxidase homolog; Flags: Precursor	SubName: Full=Chromosome undetermined scaffold_2942, whole genome shotgun sequence;	_	PF07731.9|Cu-oxidase_2|Multicopper oxidase|m.78149:18-153
comp100308_c0	81.5	0	42.135	0	5.12692e-24	3.48106e-22	-9.13666	down	9.13666	up	yes	OK	PREDICTED: laccase-12-like [Solanum tuberosum]	RecName: Full=Laccase-12; AltName: Full=Benzenediol:oxygen oxidoreductase 12; AltName: Full=Diphenol oxidase 12; AltName: Full=Urishiol oxidase 12; Flags: Precurso	SubName: Full=Chromosome chr13 scaffold_48, whole genome shotgun sequence;	_	_
comp73852_c0	80.175	0	25.2	0	5.4031e-24	3.66227e-22	-9.10991	down	9.10991	up	yes	OK	Bifunctional inhibitor/lipid-transfer protein/seed storage 2S albumin superfamily protein isoform 1 [Theobroma cacao]	RecName: Full=36.4 kDa proline-rich protein	_	_	_
comp93615_c0	67	0	11.925	0	6.29672e-20	3.44277e-18	-8.85458	down	8.85458	up	yes	OK	hypothetical protein VOLCADRAFT_104860 [Volvox carteri f. nagariensis]	RecName: Full=Putative glycine-rich cell wall structural protein 1; Flags: Precursor	_	_	_
comp43750_c0	62	0	19.345	0	6.97952e-20	3.80555e-18	-8.74293	down	8.74293	up	yes	OK	PREDICTED: laccase-12-like [Malus domestica]	RecName: Full=Laccase-12; AltName: Full=Benzenediol:oxygen oxidoreductase 12; AltName: Full=Diphenol oxidase 12; AltName: Full=Urishiol oxidase 12; Flags: Precurso	_	_	_
comp92406_c0	58	0	7.41	0	8.32119e-19	4.22469e-17	-8.64695	down	8.64695	up	yes	OK	PREDICTED: apoptosis-enhancing nuclease-like [Solanum tuberosum]	_	annotation not avaliable	_	PF00096.21|zf-C2H2|Zinc finger, C2H2 type|m.33104:10-33;PF00929.19|RNase_T|Exonuclease|m.33104:144-201
comp82621_c0	57	0	9.84	0	2.70217e-18	1.32913e-16	-8.62192	down	8.62192	up	yes	OK	hypothetical protein MIMGU_mgv1a006554mg [Erythranthe guttata]	RecName: Full=Probable pectate lyase 1; AltName: Full=Pectate lyase A1; Flags: Precursor [Arabidopsis thaliana]	_	E4.2.2.2, pel	_
comp78747_c0	6445.11	12.5	426.12	3.065	8.95862e-207	4.41755e-203	-8.53132	down	8.53132	up	yes	OK	Peroxidase 64 precursor, putative [Ricinus communis]	RecName: Full=Peroxidase 64; Short=Atperox P64; AltName: Full=ATP17a; AltName: Full=PRXR4; Flags: Precursor [Arabidopsis thaliana]	SubName: Full=Chromosome chr4 scaffold_333, whole genome shotgun sequence;	E1.11.1.7	PF00141.18|peroxidase|Peroxidase|m.2717:37-281
comp78672_c0	5055.77	10.5	336.59	0.56	2.00313e-201	8.31793e-198	-8.43028	down	8.43028	up	yes	OK	putative cell surface adhesion protein [Zinnia violacea]	RecName: Full=Fasciclin-like arabinogalactan protein 12; Flags: Precursor [Arabidopsis thaliana]	annotation not avaliable	_	PF02469.17|Fasciclin|Fasciclin domain|m.3285:45-179
comp163919_c0	49.5	0	3.885	0	4.06391e-16	1.72197e-14	-8.41894	down	8.41894	up	yes	OK	PREDICTED: probable pectate lyase 5-like [Citrus sinensis]	RecName: Full=Probable pectate lyase 5; Flags: Precursor [Arabidopsis thaliana]	SubName: Full=Putative uncharacterized protein;	E4.2.2.2, pel	PF00544.14|Pec_lyase_C|Pectate lyase|m.36955:139-314
comp89833_c0	49	0	2.6	0	3.44411e-15	1.36001e-13	-8.40434	down	8.40434	up	yes	OK	unnamed protein product [Vitis vinifera]	RecName: Full=Glucan endo-1,3-beta-glucosidase 5; AltName: Full=(1-)3)-beta-glucan endohydrolase 5; Short=(1-)3)-beta-glucanase 5; AltName: Full=Beta-1,3-endoglucan	SubName: Full=Chromosome chr11 scaffold_13, whole genome shotgun sequence;	_	PF00332.13|Glyco_hydro_17|Glycosyl hydrolases family 17|m.95275:1-300;PF07983.8|X8|X8 domain|m.95275:319-388
comp111788_c0	506	1	16.765	0.43	4.75167e-59	1.21324e-56	-8.37255	down	8.37255	up	yes	OK	PREDICTED: 65-kDa microtubule-associated protein 8-like isoform 1 [Vitis vinifera]	RecName: Full=65-kDa microtubule-associated protein 8; Short=AtMAP65-8 [Arabidopsis thaliana]	hypothetical protein	_	PF03999.7|MAP65_ASE1|Microtubule associated protein (MAP65/ASE1 family)|m.1328:62-559
comp98400_c0	7992.21	17.5	157.125	0.985	5.23306e-207	2.75248e-203	-8.35958	down	8.35958	up	yes	OK	unnamed protein product [Coffea canephora]	RecName: Full=Laccase-12; AltName: Full=Benzenediol:oxygen oxidoreductase 12; AltName: Full=Diphenol oxidase 12; AltName: Full=Urishiol oxidase 12; Flags: Precurso	SubName: Full=Laccase; EC=1.10.3.2; Flags: Precursor;	_	PF07732.10|Cu-oxidase_3|Multicopper oxidase|m.47418:41-155;PF07731.9|Cu-oxidase_2|Multicopper oxidase|m.47418:428-560;PF00394.17|Cu-oxidase|Multicopper oxidase|m.47418:168-317
comp82894_c0	45.98	0	4.705	0	1.11125e-14	4.24572e-13	-8.31347	down	8.31347	up	yes	OK	_	_	_	_	_
comp84470_c0	1561.19	3.5	167.65	0.3	9.15273e-129	1.0778e-125	-8.29153	down	8.29153	up	yes	OK	hypothetical protein CICLE_v10011400mg [Citrus clementina]	RecName: Full=Laccase-4; AltName: Full=Benzenediol:oxygen oxidoreductase 4; AltName: Full=Diphenol oxidase 4; AltName: Full=Protein IRREGULAR XYLEM 12; AltName: Ful	_	_	PF07732.10|Cu-oxidase_3|Multicopper oxidase|m.79619:36-149;PF00394.17|Cu-oxidase|Multicopper oxidase|m.79619:162-223
comp64946_c0	45	0	6.065	0	3.13535e-14	1.15918e-12	-8.28186	down	8.28186	up	yes	OK	PREDICTED: putative RING-H2 finger protein ATL35-like [Solanum lycopersicum]	RecName: Full=E3 ubiquitin-protein ligase ATL6; AltName: Full=RING-H2 finger protein ATL6; Flags: Precursor [Arabidopsis thaliana]	_	_	PF13639.1|zf-RING_2|Ring finger domain|m.26650:103-146;PF12678.2|zf-rbx1|RING-H2 zinc finger|m.26650:95-146;PF13923.1|zf-C3HC4_2|Zinc finger, C3HC4 type (RING finger)|m.26650:104-145;PF00097.20|zf-C3HC4|Zinc finger, C3HC4 type (RING finger)|m.26650:104-145
comp34097_c0	259.5	0.5	60.135	0.095	1.04455e-48	1.9763e-46	-8.27864	down	8.27864	up	yes	OK	PREDICTED: laccase-12-like [Solanum tuberosum]	RecName: Full=Laccase-5; AltName: Full=Benzenediol:oxygen oxidoreductase 5; AltName: Full=Diphenol oxidase 5; AltName: Full=Urishiol oxidase 5; Flags: Precursor [Ar	_	_	_
comp113419_c0	44.03	0	11.185	0	4.01694e-14	1.47475e-12	-8.24955	down	8.24955	up	yes	OK	glycin-rich protein [Vigna unguiculata]	RecName: Full=Glycine-rich cell wall structural protein 1; Flags: Precursor [Petunia x hybrida]	_	_	_
comp83032_c0	43	0	4.875	0	7.97584e-14	2.85513e-12	-8.21649	down	8.21649	up	yes	OK	hypothetical protein MIMGU_mgv1a014824mg [Erythranthe guttata]	_	unknown protein; FUNCTIONS IN: molecular_function unknown; INVOLVED IN: biological_process u [...]	_	_
comp106541_c0	42.5	0	16.385	0	1.38666e-13	4.87104e-12	-8.19967	down	8.19967	up	yes	OK	PREDICTED: acid phosphatase 1-like [Solanum lycopersicum]	RecName: Full=Stem 28 kDa glycoprotein; AltName: Full=Vegetative storage protein A; Flags: Precursor [Glycine max]	_	_	_
comp271637_c0	42.5	0	1.67	0	2.00465e-13	6.93079e-12	-8.19967	down	8.19967	up	yes	OK	carotenoid cleavage dioxygenase 8 [Actinidia chinensis]	RecName: Full=Carotenoid cleavage dioxygenase 8 homolog B, chloroplastic; Short=OsCCD8b; AltName: Full=Protein DWARF-10; AltName: Full=Protein MAX4 homolog; Flags:	SubName: Full=Chromosome chr4 scaffold_6, whole genome shotgun sequence;	CCD8	PF03055.10|RPE65|Retinal pigment epithelial membrane protein|m.36895:82-562
comp77720_c0	42	0	4.365	0	9.91449e-14	3.52353e-12	-8.18266	down	8.18266	up	yes	OK	unnamed protein product [Coffea canephora]	_	_	_	_
comp250760_c0	42	0	1.725	0	1.01862e-13	3.61845e-12	-8.18266	down	8.18266	up	yes	OK	hypothetical protein JCGZ_20362 [Jatropha curcas]	_	_	_	PF07250.6|Glyoxal_oxid_N|Glyoxal oxidase N-terminus|m.19023:65-307;PF09118.6|DUF1929|Domain of unknown function (DUF1929)|m.19023:456-564
comp93023_c0	634.175	1.5	30.135	0.055	1.04932e-90	5.7492e-88	-8.15927	down	8.15927	up	yes	OK	hypothetical protein POPTR_0019s13300g [Populus trichocarpa]	RecName: Full=Expansin-B3; Short=At-EXPB3; Short=AtEXPB3; AltName: Full=Ath-ExpBeta-1.6; AltName: Full=Beta-expansin-3; Flags: Precursor [Arabidopsis thaliana]	hypothetical protein	_	PF01357.16|Pollen_allerg_1|Pollen allergen|m.29228:182-263;PF03330.13|DPBB_1|Rare lipoprotein A (RlpA)-like double-psi beta-barrel|m.29228:90-170
comp113511_c0	41	0	9.215	0	7.95824e-13	2.61508e-11	-8.14801	down	8.14801	up	yes	OK	_	_	_	_	_
comp34021_c0	39.5	0	20.2	0	6.54589e-13	2.16723e-11	-8.09444	down	8.09444	up	yes	OK	PREDICTED: laccase-12-like [Solanum tuberosum]	RecName: Full=Laccase-5; AltName: Full=Benzenediol:oxygen oxidoreductase 5; AltName: Full=Diphenol oxidase 5; AltName: Full=Urishiol oxidase 5; Flags: Precursor [Ar	_	_	_
comp108925_c0	413	1	24.53	0.05	3.93113e-71	1.36632e-68	-8.07965	down	8.07965	up	yes	OK	unnamed protein product [Coffea canephora]	_	hypothetical protein	_	PF03188.11|Cytochrom_B561|Eukaryotic cytochrome b561|m.73488:60-185
comp140478_c0	37	0	5.225	0	1.59152e-11	4.69407e-10	-8.00046	down	8.00046	up	yes	OK	hypothetical protein AMTR_s00049p00173370 [Amborella trichopoda]	RecName: Full=Probable pectate lyase 5; Flags: Precursor [Arabidopsis thaliana]	_	E4.2.2.2, pel	PF00544.14|Pec_lyase_C|Pectate lyase|m.74642:1-27
comp83891_c0	36	0	4.155	0	1.49558e-11	4.42433e-10	-7.96109	down	7.96109	up	yes	OK	Uncharacterized protein TCM_028719 [Theobroma cacao]	_	_	_	_
comp309838_c0	36	0	1.505	0	2.05227e-11	5.97926e-10	-7.96109	down	7.96109	up	yes	OK	hypothetical protein POPTR_0011s02020g [Populus trichocarpa]	_	_	_	PF13962.1|PGG|Domain of unknown function|m.85325:342-454;PF12796.2|Ank_2|Ankyrin repeats (3 copies)|m.85325:195-254;PF00023.25|Ank|Ankyrin repeat|m.85325:13-32
comp75333_c0	36	0	4.455	0	2.89617e-11	8.3e-10	-7.96109	down	7.96109	up	yes	OK	PREDICTED: transcription factor bHLH95 [Vitis vinifera]	_	_	_	_
comp60802_c0	35.5	0	1.805	0	7.49295e-11	2.0692e-09	-7.941	down	7.941	up	yes	OK	putative RNA-dependent RNA polymerase [Beet cryptic virus 3]	_	_	_	PF00680.15|RdRP_1|RNA dependent RNA polymerase|m.36022:112-404;PF02123.11|RdRP_4|Viral RNA-directed RNA-polymerase|m.36022:249-388
comp118951_c0	35	0	7.57	0	3.14403e-11	8.98096e-10	-7.92062	down	7.92062	up	yes	OK	Clt1 [Citrus trifoliata]	RecName: Full=Hydrophobic protein RCI2B; AltName: Full=Low temperature and salt-responsive protein LTI6B [Arabidopsis thaliana]	stress-induced hydrophobic peptide	_	_
comp224483_c0	33.5	0	1.865	0	1.06469e-10	2.89759e-09	-7.85769	down	7.85769	up	yes	OK	hypothetical protein PRUPE_ppa008191mg [Prunus persica]	_	SubName: Full=Chromosome chr12 scaffold_38, whole genome shotgun sequence;	_	PF00190.17|Cupin_1|Cupin|m.18198:22-142;PF00190.17|Cupin_1|Cupin|m.18198:205-304
comp65844_c0	33.5	0	12.795	0	6.72357e-10	1.69155e-08	-7.85769	down	7.85769	up	yes	OK	RecName: Full=Carbonic anhydrase; AltName: Full=Carbonate dehydratase carbonic anhydrase [Flaveria brownii]	RecName: Full=Carbonic anhydrase; AltName: Full=Carbonate dehydratase	annotation not avaliable	cynT, can	_
comp91964_c0	189.5	0.5	10.105	0.02	1.96902e-41	2.87153e-39	-7.8254	down	7.8254	up	yes	OK	PREDICTED: metalloendoproteinase 1 [Malus domestica]	RecName: Full=Metalloendoproteinase 1; AltName: Full=SMEP1; Flags: Precursor [Glycine max]	SubName: Full=Chromosome chr15 scaffold_19, whole genome shotgun sequence;	_	PF00413.19|Peptidase_M10|Matrixin|m.24477:142-298;PF01471.13|PG_binding_1|Putative peptidoglycan binding domain|m.24477:50-103
comp81729_c0	32.5	0	5.045	0	2.03376e-10	5.38991e-09	-7.81416	down	7.81416	up	yes	OK	hypothetical protein POPTR_0014s02780g [Populus trichocarpa]	_	_	_	_
comp67829_c0	31.5	0	5.955	0	3.5637e-10	9.20044e-09	-7.76927	down	7.76927	up	yes	OK	_	_	_	_	_
comp36792_c0	29.5	0	3.265	0	7.78998e-11	2.14672e-09	-7.67509	down	7.67509	up	yes	OK	hypothetical protein CICLE_v10031055mg [Citrus clementina]	RecName: Full=Protein NRT1/ PTR FAMILY 3.1; Short=AtNPF3.1 [Arabidopsis thaliana]	hypothetical protein	_	PF00854.16|PTR2|POT family|m.18777:84-204
comp37518_c0	29.425	0	7.32	0	7.48401e-09	1.68464e-07	-7.67509	down	7.67509	up	yes	OK	_	_	_	_	_
comp81119_c0	29.5	0	2.33	0	1.1787e-08	2.57963e-07	-7.67509	down	7.67509	up	yes	OK	Serine carboxypeptidase-like 2, putative isoform 1 [Theobroma cacao]	RecName: Full=Serine carboxypeptidase-like 12; Flags: Precursor [Arabidopsis thaliana]	_	SCPL-I	PF00450.17|Peptidase_S10|Serine carboxypeptidase|m.74760:2-291
comp89265_c0	450	1.51	20.015	0.055	9.66473e-71	3.3153e-68	-7.66484	down	7.66484	up	yes	OK	zinc finger protein, putative [Ricinus communis]	RecName: Full=Zinc finger CCCH domain-containing protein 14; Short=AtC3H14 [Arabidopsis thaliana]	zinc finger (CCCH-type) family protein; zinc finger (CCCH-type) family protein; FUNCTIONS IN [...]	_	PF00642.19|zf-CCCH|Zinc finger C-x8-C-x5-C-x3-H type (and similar)|m.93106:276-300;PF00642.19|zf-CCCH|Zinc finger C-x8-C-x5-C-x3-H type (and similar)|m.93106:313-338
comp64822_c0	29	0	2.845	0	1.35599e-10	3.65631e-09	-7.65055	down	7.65055	up	yes	OK	PREDICTED: uncharacterized protein LOC100249972 [Vitis vinifera]	_	SubName: Full=Chromosome chr12 scaffold_36, whole genome shotgun sequence;	BCAP31, BAP31	_
comp35897_c0	29	0	8.145	0	2.99739e-09	7.04035e-08	-7.65055	down	7.65055	up	yes	OK	hypothetical protein CISIN_1g028209mg [Citrus sinensis]	_	_	_	_
comp70436_c0	29	0	4.69	0	2.37978e-07	4.41368e-06	-7.65055	down	7.65055	up	yes	OK	_	_	_	_	_
comp43234_c0	28	0	5.14	0	2.71267e-10	7.10327e-09	-7.60018	down	7.60018	up	yes	OK	hypothetical protein EUGRSUZ_C04259 [Eucalyptus grandis]	_	_	_	_
comp33335_c0	28	0	4.34	0	2.85411e-10	7.46373e-09	-7.60018	down	7.60018	up	yes	OK	_	_	_	_	_
comp90284_c0	27.5	0	2.395	0	1.1499e-08	2.52431e-07	-7.57432	down	7.57432	up	yes	OK	_	_	_	_	_
comp53549_c1	27	0	3.015	0	6.06806e-10	1.53348e-08	-7.54798	down	7.54798	up	yes	OK	PREDICTED: pathogenesis-related protein 5-like [Glycine max]	RecName: Full=Thaumatin-like protein 1; Flags: Precursor	hypothetical protein	_	PF00314.12|Thaumatin|Thaumatin family|m.4005:33-162
comp86573_c0	26.5	0	2.62	0	2.53246e-08	5.35024e-07	-7.52116	down	7.52116	up	yes	OK	hypothetical protein JCGZ_22331 [Jatropha curcas]	RecName: Full=Phospholipase D delta; Short=AtPLDdelta; Short=PLD delta [Arabidopsis thaliana]	_	PLD1_2	PF00614.17|PLDc|Phospholipase D Active site motif|m.88966:77-110
comp81622_c0	25.5	0	3.545	0	2.08381e-09	4.982e-08	-7.46597	down	7.46597	up	yes	OK	_	_	_	_	_
comp74472_c0	25.5	0	10.2	0	2.08508e-09	4.9835e-08	-7.46597	down	7.46597	up	yes	OK	PREDICTED: uncharacterized protein LOC100854122 [Vitis vinifera]	RecName: Full=Leucine-rich repeat extensin-like protein 1; Short=AtLRX1; Short=LRR/EXTENSIN1; AltName: Full=Cell wall hydroxyproline-rich glycoprotein; Flags: Precu	_	_	_
comp80320_c0	25.52	0	4.64	0	2.42734e-09	5.75624e-08	-7.46597	down	7.46597	up	yes	OK	_	_	_	_	_
comp183336_c0	25.5	0	3.57	0	2.2178e-09	5.27676e-08	-7.46597	down	7.46597	up	yes	OK	PREDICTED: uncharacterized protein LOC100268097 [Vitis vinifera]	_	_	_	PF07891.7|DUF1666|Protein of unknown function (DUF1666)|m.81151:1-167
comp85624_c0	25.5	0	1.525	0	4.895e-08	9.97163e-07	-7.46597	down	7.46597	up	yes	OK	PREDICTED: cationic amino acid transporter 7, chloroplastic-like [Solanum lycopersicum]	RecName: Full=Cationic amino acid transporter 6, chloroplastic; Flags: Precursor [Arabidopsis thaliana]	cationic amino acid transporter	_	PF13520.1|AA_permease_2|Amino acid permease|m.77405:9-239;PF00324.16|AA_permease|Amino acid permease|m.77405:22-229;PF13906.1|AA_permease_C|C-terminus of AA_permease|m.77405:272-322
comp157016_c0	25.5	0	3.425	0	1.44824e-07	2.76557e-06	-7.46597	down	7.46597	up	yes	OK	hypothetical protein CISIN_1g0132311mg, partial [Citrus sinensis]	RecName: Full=Vacuolar cation/proton exchanger 3; AltName: Full=Ca(2+)/H(+) antiporter CAX3; AltName: Full=Ca(2+)/H(+) exchanger 3; AltName: Full=Protein CATION EXC	_	chaA, CAX	PF01699.19|Na_Ca_ex|Sodium/calcium exchanger protein|m.81020:2-79
comp32599_c0	390.5	1.5	66.525	0.205	5.73655e-66	1.79602e-63	-7.46031	down	7.46031	up	yes	OK	Early nodulin, putative [Ricinus communis]	RecName: Full=Early nodulin-93; Short=N-93 [Glycine max]	SubName: Full=Putative uncharacterized protein;	_	_
comp81262_c0	145.5	0.5	13.42	0.035	1.077e-37	1.37273e-35	-7.44455	down	7.44455	up	yes	OK	PREDICTED: germin-like protein subfamily 3 member 2-like [Citrus sinensis]	RecName: Full=Germin-like protein subfamily 3 member 2; Flags: Precursor [Arabidopsis thaliana]	hypothetical protein	_	PF00190.17|Cupin_1|Cupin|m.75728:86-211;PF07883.6|Cupin_2|Cupin domain|m.75728:104-174
comp83769_c0	145	0.5	12.175	0.035	4.01901e-36	4.8263e-34	-7.43959	down	7.43959	up	yes	OK	PREDICTED: uncharacterized protein LOC100250667 [Vitis vinifera]	RecName: Full=WEB family protein At3g51220 [Arabidopsis thaliana]	_	_	_
comp67490_c0	25	0	4.085	0	3.9727e-09	9.20511e-08	-7.43757	down	7.43757	up	yes	OK	Uncharacterized protein TCM_000023 [Theobroma cacao]	_	_	_	_
comp197406_c0	24	0	2.85	0	7.82953e-09	1.7549e-07	-7.37902	down	7.37902	up	yes	OK	small heat shock protein 35.9 [Boea hygrometrica]	_	Os03g0656100	_	PF00011.16|HSP20|Hsp20/alpha crystallin family|m.20167:36-115
comp61417_c0	24	0	2.16	0	8.3031e-09	1.85631e-07	-7.37902	down	7.37902	up	yes	OK	hypothetical protein PHAVU_004G046000g [Phaseolus vulgaris]	RecName: Full=Transcription factor MYB46; AltName: Full=Myb-related protein 46; Short=AtMYB46 [Arabidopsis thaliana]	_	MYBP	PF00249.26|Myb_DNA-binding|Myb-like DNA-binding domain|m.36062:2-31
comp78902_c0	24	0	2.99	0	9.45966e-07	1.61545e-05	-7.37902	down	7.37902	up	yes	OK	BHLH transcription factor [Medicago truncatula]	RecName: Full=Transcription factor bHLH77; AltName: Full=Basic helix-loop-helix protein 77; Short=AtbHLH77; Short=bHLH 77; AltName: Full=Protein ACTIVATOR FOR CELL	_	_	_
comp102006_c0	482.5	2	76.5	2.2	7.16359e-56	1.64777e-53	-7.37416	down	7.37416	up	yes	OK	PREDICTED: 21 kDa protein [Malus domestica]	RecName: Full=21 kDa protein; AltName: Full=1.2 protein; Flags: Precursor	SubName: Full=Putative ripening-related protein (Putative uncharacterized protein) (Chromoso [...]	_	PF04043.10|PMEI|Plant invertase/pectin methylesterase inhibitor|m.36534:43-169
comp64466_c0	23.5	0	4.66	0	1.57181e-08	3.40129e-07	-7.34883	down	7.34883	up	yes	OK	auxin-responsive family protein [Populus trichocarpa]	_	_	_	PF02519.9|Auxin_inducible|Auxin responsive protein|m.26823:81-141
comp60678_c0	23.5	0	3.215	0	1.65218e-08	3.56543e-07	-7.34883	down	7.34883	up	yes	OK	_	_	_	_	_
comp75333_c1	23.5	0	2.925	0	1.8004e-08	3.86626e-07	-7.34883	down	7.34883	up	yes	OK	hypothetical protein PRUPE_ppa022683mg [Prunus persica]	RecName: Full=Transcription factor bHLH95; AltName: Full=Basic helix-loop-helix protein 95; Short=AtbHLH95; Short=bHLH 95; AltName: Full=Protein RETARDED GROWTH O	_	_	PF00010.21|HLH|Helix-loop-helix DNA-binding domain|m.86009:112-159
comp86966_c0	5857.69	26	258.19	1.455	7.37148e-229	5.81588e-225	-7.34298	down	7.34298	up	yes	OK	legumin-like protein [Asarum europaeum]	RecName: Full=11S globulin seed storage protein 2; AltName: Full=11S globulin seed storage protein II; AltName: Full=Alpha-globulin; Contains: RecName: Full=11S glo	_	_	PF00190.17|Cupin_1|Cupin|m.89704:45-180;PF00190.17|Cupin_1|Cupin|m.89704:272-410;PF07883.6|Cupin_2|Cupin domain|m.89704:80-156
comp70850_c0	23	0	1.24	0	1.70576e-08	3.67704e-07	-7.318	down	7.318	up	yes	OK	PREDICTED: uncharacterized protein LOC102590844 [Solanum tuberosum]	RecName: Full=Ultraviolet-B receptor UVR8; AltName: Full=Protein UV-B RESISTANCE 8; AltName: Full=RCC1 domain-containing protein UVR8 [Arabidopsis thaliana]	SubName: Full=Chromosome chr6 scaffold_25, whole genome shotgun sequence;	_	PF00415.13|RCC1|Regulator of chromosome condensation (RCC1) repeat|m.19508:44-91;PF01363.16|FYVE|FYVE zinc finger|m.19508:99-160;PF13713.1|BRX_N|Transcription factor BRX N-terminal domain|m.19508:339-362;PF13540.1|RCC1_2|Regulator of chromosome condensation (RCC1) repeat|m.19508:26-55
comp116993_c0	130.5	0.5	13.58	0.04	7.43496e-34	8.05764e-32	-7.28775	down	7.28775	up	yes	OK	PREDICTED: profilin-A-like [Oryza brachyantha]	RecName: Full=Profilin-A [Oryza sativa Japonica Group]	Profilin-A; Binds to actin and affects the structure of the cytoskeleton. At high concentrat [...]	PFN	PF00235.14|Profilin|Profilin|m.4505:2-126
comp97714_c0	22	0	2.455	0	2.98241e-08	6.24644e-07	-7.25428	down	7.25428	up	yes	OK	_	_	_	_	_
comp108263_c0	22	0	7.015	0	2.98622e-08	6.25275e-07	-7.25428	down	7.25428	up	yes	OK	hypothetical protein CICLE_v10026223mg [Citrus clementina]	_	_	_	_
comp86397_c0	22	0	2.05	0	1.35837e-06	2.27588e-05	-7.25428	down	7.25428	up	yes	OK	_	_	_	_	_
comp110774_c0	335.5	1.5	17.7	0.065	8.91564e-63	2.5122e-60	-7.24139	down	7.24139	up	yes	OK	PREDICTED: GDSL esterase/lipase 6-like [Solanum lycopersicum]	RecName: Full=GDSL esterase/lipase 6; AltName: Full=Extracellular lipase 6; Flags: Precursor [Arabidopsis thaliana]	SubName: Full=Chromosome chr1 scaffold_5, whole genome shotgun sequence;	_	PF00657.17|Lipase_GDSL|GDSL-like Lipase/Acylhydrolase|m.1408:31-338
comp73559_c0	852	4	91.37	0.345	8.77691e-88	4.43892e-85	-7.23072	down	7.23072	up	yes	OK	hypothetical protein POPTR_0001s25580g [Populus trichocarpa]	RecName: Full=Laccase-4; AltName: Full=Benzenediol:oxygen oxidoreductase 4; AltName: Full=Diphenol oxidase 4; AltName: Full=Protein IRREGULAR XYLEM 12; AltName: Ful	annotation not avaliable	_	PF07731.9|Cu-oxidase_2|Multicopper oxidase|m.84:136-238
comp341189_c0	21.5	0	1.765	0	1.3155e-06	2.20874e-05	-7.22133	down	7.22133	up	yes	OK	RING zinc finger protein [Theobroma cacao]	RecName: Full=RING-H2 finger protein ATL78 [Arabidopsis thaliana]	SubName: Full=Chromosome chr4 scaffold_73, whole genome shotgun sequence;	_	PF13639.1|zf-RING_2|Ring finger domain|m.81577:143-186;PF12678.2|zf-rbx1|RING-H2 zinc finger|m.81577:141-186;PF13923.1|zf-C3HC4_2|Zinc finger, C3HC4 type (RING finger)|m.81577:144-185;PF13920.1|zf-C3HC4_3|Zinc finger, C3HC4 type (RING finger)|m.81577:141-188;PF00097.20|zf-C3HC4|Zinc finger, C3HC4 type (RING finger)|m.81577:144-185
comp100737_c0	326	1.5	67.245	2.795	5.30087e-43	8.23273e-41	-7.19997	down	7.19997	up	yes	OK	PREDICTED: protein E6 [Vitis hypothetical protein VITISV_005068 [Vitis vinifera]	RecName: Full=Protein E6	_	_	_
comp102740_c0	1238.5	6	58.745	0.23	3.80611e-102	2.58871e-99	-7.19769	down	7.19769	up	yes	OK	hypothetical protein EUGRSUZ_G03098 [Eucalyptus grandis]	RecName: Full=Laccase-12; AltName: Full=Benzenediol:oxygen oxidoreductase 12; AltName: Full=Diphenol oxidase 12; AltName: Full=Urishiol oxidase 12; Flags: Precurso	laccase 90b	_	PF07732.10|Cu-oxidase_3|Multicopper oxidase|m.36887:62-176;PF00394.17|Cu-oxidase|Multicopper oxidase|m.36887:189-338
comp71750_c0	21	0	2.01	0	1.1989e-07	2.3161e-06	-7.18761	down	7.18761	up	yes	OK	hypothetical protein JCGZ_12400 [Jatropha curcas]	_	_	_	PF01764.20|Lipase_3|Lipase (class 3)|m.19921:207-246
comp258375_c0	20.5	0	2.11	0	3.68788e-07	6.65515e-06	-7.15309	down	7.15309	up	yes	OK	RecName: Full=Oleosin oleosin [Helianthus annuus]	RecName: Full=Oleosin	_	_	PF01277.12|Oleosin|Oleosin|m.4425:70-193
comp95514_c0	315.445	1.5	63.88	0.245	4.3237e-60	1.13331e-57	-7.15276	down	7.15276	up	yes	OK	diphenol oxidase, partial [Nicotiana tabacum]	RecName: Full=Laccase-4; AltName: Full=Benzenediol:oxygen oxidoreductase 4; AltName: Full=Diphenol oxidase 4; AltName: Full=Protein IRREGULAR XYLEM 12; AltName: Ful	_	_	_
comp75310_c0	19.995	0	5.835	0	2.22144e-07	4.14927e-06	-7.11772	down	7.11772	up	yes	OK	_	_	_	_	_
comp8188_c0	20	0	1.18	0	3.49872e-07	6.34134e-06	-7.11772	down	7.11772	up	yes	OK	PREDICTED: ABC transporter B family member 13-like [Vitis vinifera]	RecName: Full=ABC transporter B family member 13; Short=ABC transporter ABCB.13; Short=AtABCB13; AltName: Full=P-glycoprotein 13; AltName: Full=Putative multidrug	_	ABCB1	PF00664.18|ABC_membrane|ABC transporter transmembrane region|m.81079:64-336
comp48290_c0	19.995	0	3.29	0	3.50125e-07	6.34343e-06	-7.11772	down	7.11772	up	yes	OK	PREDICTED: L-ascorbate oxidase homolog [Malus domestica]	RecName: Full=L-ascorbate oxidase homolog; AltName: Full=Pollen-specific protein NTP303; Flags: Precursor	_	_	PF07732.10|Cu-oxidase_3|Multicopper oxidase|m.96117:32-112
comp62429_c0	20	0	2.235	0	5.20588e-06	8.00484e-05	-7.11772	down	7.11772	up	yes	OK	_	_	_	_	_
comp83719_c0	113.39	0.5	10.815	0.04	5.70216e-30	5.2312e-28	-7.08663	down	7.08663	up	yes	OK	PREDICTED: early nodulin-like protein 2-like [Solanum tuberosum]	_	_	_	PF02298.12|Cu_bind_like|Plastocyanin-like domain|m.83155:54-134
comp51818_c0	19.5	0	1.415	0	4.67572e-07	8.30109e-06	-7.08146	down	7.08146	up	yes	OK	Basic-leucine zipper (bZIP) transcription factor family protein, putative [Theobroma cacao]	RecName: Full=Transcription factor VIP1; AltName: Full=Protein SULPHATE UTILIZATION EFFICIENCY 3; Short=Protein SULFATE UTILIZATION EFFICIENCY 3; AltName: Full=VirE	_	_	PF00170.16|bZIP_1|bZIP transcription factor|m.73209:182-230;PF07716.10|bZIP_2|Basic region leucine zipper|m.73209:180-229;PF03131.12|bZIP_Maf|bZIP Maf transcription factor|m.73209:168-233
comp78544_c0	19.5	0	2.115	0	6.11701e-07	1.07033e-05	-7.08146	down	7.08146	up	yes	OK	_	_	_	_	_
comp86791_c0	19	0	1.85	0	5.89528e-07	1.03406e-05	-7.04427	down	7.04427	up	yes	OK	unnamed protein product, partial [Coffea canephora]	_	_	_	PF07649.7|C1_3|C1-like domain|m.89010:30-57;PF07649.7|C1_3|C1-like domain|m.89010:85-113;PF07649.7|C1_3|C1-like domain|m.89010:147-174
comp228858_c0	19	0	2.495	0	5.11811e-05	0.000662082	-7.04427	down	7.04427	up	yes	OK	hypothetical protein EUGRSUZ_H00009 [Eucalyptus grandis]	_	_	_	PF13855.1|LRR_8|Leucine rich repeat|m.85427:104-161;PF13855.1|LRR_8|Leucine rich repeat|m.85427:128-185;PF12799.2|LRR_4|Leucine Rich repeats (2 copies)|m.85427:105-144;PF00560.28|LRR_1|Leucine Rich Repeat|m.85427:129-150
comp93418_c0	110	0.5	6.565	0.025	2.49329e-29	2.24046e-27	-7.0415	down	7.0415	up	yes	OK	hypothetical protein PRUPE_ppa026381mg [Prunus persica]	_	SubName: Full=Chromosome undetermined scaffold_143, whole genome shotgun sequence;	_	PF03188.11|Cytochrom_B561|Eukaryotic cytochrome b561|m.29970:53-176
comp71686_c0	108	0.5	18.54	0.07	3.74841e-29	3.34168e-27	-7.01506	down	7.01506	up	yes	OK	unknown [Medicago truncatula]	RecName: Full=L-ascorbate oxidase homolog; AltName: Full=Pollen-specific protein NTP303; Flags: Precursor	_	_	_
comp5262_c0	18.5	0	1.425	0	9.38754e-07	1.60418e-05	-7.00609	down	7.00609	up	yes	OK	unnamed protein product [Coffea canephora]	RecName: Full=GDSL esterase/lipase At5g45950; AltName: Full=Extracellular lipase At5g45950; Flags: Precursor [Arabidopsis thaliana]	SubName: Full=Chromosome chr10 scaffold_138, whole genome shotgun sequence;	_	PF00657.17|Lipase_GDSL|GDSL-like Lipase/Acylhydrolase|m.90311:40-296
comp60081_c0	18.5	0	2.105	0	1.25107e-06	2.1073e-05	-7.00609	down	7.00609	up	yes	OK	PREDICTED: GDSL esterase/lipase At3g48460 [Vitis vinifera]	RecName: Full=GDSL esterase/lipase At3g48460; AltName: Full=Extracellular lipase At3g48460; Flags: Precursor [Arabidopsis thaliana]	SubName: Full=Chromosome chr17 scaffold_12, whole genome shotgun sequence;	_	PF00657.17|Lipase_GDSL|GDSL-like Lipase/Acylhydrolase|m.36082:5-183
comp221278_c0	18.5	0	2.23	0	3.18463e-05	0.000426149	-7.00609	down	7.00609	up	yes	OK	Gty37 protein [Gerbera hybrid cultivar]	RecName: Full=Putative cell wall protein; Flags: Precursor [Arabidopsis thaliana]	_	_	_
comp114436_c0	18	0	7.745	0	2.61826e-06	4.19478e-05	-6.96687	down	6.96687	up	yes	OK	polyphenol oxidase precursor (chloroplast) (chloroplast) [Taraxacum officinale]	RecName: Full=Polyphenol oxidase II, chloroplastic; Short=PPO-II; AltName: Full=Catechol oxidase II; Flags: Precursor [Ipomoea batatas]	_	_	_
comp90042_c0	17.5	0	2.785	0	1.7079e-06	2.81312e-05	-6.92656	down	6.92656	up	yes	OK	_	_	_	_	_
comp250581_c0	17.5	0	2.065	0	1.70879e-06	2.814e-05	-6.92656	down	6.92656	up	yes	OK	vacuolar ATP synthase subunit G [Zea mays]	RecName: Full=V-type proton ATPase subunit G1; Short=V-ATPase subunit G1; AltName: Full=Vacuolar H(+)-ATPase subunit G isoform 1; AltName: Full=Vacuolar proton pum	Os04g0601700	ATPeVG, ATP6G1	PF03179.10|V-ATPase_G|Vacuolar (H+)-ATPase G subunit|m.19032:6-109
comp194609_c0	17.5	0	3.25	0	1.83602e-06	3.01032e-05	-6.92656	down	6.92656	up	yes	OK	_	_	_	_	_
comp104872_c0	101	0.5	29.275	0.115	1.85243e-28	1.59554e-26	-6.91852	down	6.91852	up	yes	OK	hypothetical protein CICLE_v10005968mg [Citrus clementina]	RecName: Full=21 kDa protein; AltName: Full=1.2 protein; Flags: Precursor	_	_	_
comp63195_c0	17	0	2.675	0	3.19393e-06	5.0621e-05	-6.88509	down	6.88509	up	yes	OK	unnamed protein product [Vitis vinifera]	RecName: Full=Beta-galactosidase 5; Short=Lactase 5; Flags: Precursor [Oryza sativa Japonica Group]	_	_	_
comp27763_c0	17	0	1.205	0	3.24405e-06	5.13329e-05	-6.88509	down	6.88509	up	yes	OK	PREDICTED: LOB domain-containing protein 29-like [Malus domestica]	RecName: Full=LOB domain-containing protein 29; AltName: Full=ASYMMETRIC LEAVES 2-like protein 16; Short=AS2-like protein 16 [Arabidopsis thaliana]	SubName: Full=Chromosome chr7 scaffold_192, whole genome shotgun sequence;	_	PF03195.9|DUF260|Protein of unknown function DUF260|m.4794:37-137
comp37764_c0	17	0	1.74	0	4.33788e-06	6.75573e-05	-6.88509	down	6.88509	up	yes	OK	_	_	_	_	_
comp62531_c0	17	0	2.995	0	4.38681e-06	6.82655e-05	-6.88509	down	6.88509	up	yes	OK	uncharacterized protein [Arabidopsis thaliana]	_	_	_	_
comp80997_c0	179.5	1	18.305	0.08	5.54907e-42	8.26936e-40	-6.87815	down	6.87815	up	yes	OK	unnamed protein product [Coffea canephora]	RecName: Full=Transcription repressor OFP17; AltName: Full=Ovate family protein 17; Short=AtOFP17 [Arabidopsis thaliana]	hypothetical protein	_	_
comp48316_c0	16.5	0	1.15	0	4.22642e-06	6.60651e-05	-6.84239	down	6.84239	up	yes	OK	hypothetical protein MIMGU_mgv1a002345mg [Erythranthe guttata]	RecName: Full=ABC transporter G family member 26; Short=ABC transporter ABCG.26; Short=AtABCG26; AltName: Full=Putative white-brown complex homolog protein 27; Sh	SubName: Full=Chromosome chr19 scaffold_66, whole genome shotgun sequence;	_	PF01061.19|ABC2_membrane|ABC-2 type transporter|m.96212:56-264
comp73483_c0	253.5	1.5	37.525	0.18	7.19543e-52	1.48612e-49	-6.83726	down	6.83726	up	yes	OK	unnamed protein product [Coffea canephora]	_	SubName: Full=Putative uncharacterized protein;	TC.MATE, SLC47A, norM, mdtK, dinF	_
comp85602_c0	251.475	1.5	12.995	0.06	1.23754e-50	2.4594e-48	-6.82584	down	6.82584	up	yes	OK	TED3 [Zinnia elegans]	RecName: Full=Bromodomain-containing protein DDB_G0280777 [Dictyostelium discoideum]	_	_	_
comp47765_c0	93.5	0.5	6.425	0.03	1.15522e-26	9.09618e-25	-6.80737	down	6.80737	up	yes	OK	PREDICTED: transcription factor MYB46 [Vitis vinifera]	RecName: Full=Transcription factor MYB46; AltName: Full=Myb-related protein 46; Short=AtMYB46 [Arabidopsis thaliana]	SubName: Full=Chromosome chr6 scaffold_3, whole genome shotgun sequence;	MYBP	PF00249.26|Myb_DNA-binding|Myb-like DNA-binding domain|m.18387:16-59;PF13921.1|Myb_DNA-bind_6|Myb-like DNA-binding domain|m.18387:19-69
comp95270_c0	16	0	2.92	0	6.49342e-06	9.84645e-05	-6.79839	down	6.79839	up	yes	OK	_	_	_	_	_
comp83288_c0	16	0	2.55	0	6.91501e-06	0.000104416	-6.79839	down	6.79839	up	yes	OK	_	_	_	_	_
comp98857_c0	4419.07	29	550.465	4.425	7.80669e-201	3.07962e-197	-6.77948	down	6.77948	up	yes	OK	GASA-like protein GEG2 [Gerbera hybrid cultivar]	RecName: Full=Gibberellin-regulated protein 4; AltName: Full=GAST1 protein homolog 4; Flags: Precursor [Arabidopsis thaliana]	SubName: Full=Putative uncharacterized protein;	_	PF02704.9|GASA|Gibberellin regulated protein|m.47180:54-113
comp80216_c0	15.5	0	1.635	0	6.55741e-06	9.93777e-05	-6.753	down	6.753	up	yes	OK	hypothetical protein JCGZ_10967 [Jatropha curcas]	_	_	_	_
comp332948_c0	15.5	0	0.93	0	6.83864e-06	0.000103382	-6.753	down	6.753	up	yes	OK	_	_	_	_	_
comp562841_c0	15.5	0	0.95	0	7.45542e-06	0.000111763	-6.753	down	6.753	up	yes	OK	putative coat protein [Pepper cryptic virus 1]	_	_	_	_
comp101546_c0	1533.53	10.5	50.745	0.28	3.78397e-118	3.39255e-115	-6.70921	down	6.70921	up	yes	OK	unnamed protein product [Vitis vinifera]	RecName: Full=Uncharacterized protein At1g04910 [Arabidopsis thaliana]	SubName: Full=Chromosome chr10 scaffold_81, whole genome shotgun sequence;	_	PF10250.4|O-FucT|GDP-fucose protein O-fucosyltransferase|m.80456:188-548
comp84355_c0	5291.85	36.5	262.21	2.045	2.86417e-193	9.4156e-190	-6.70879	down	6.70879	up	yes	OK	PREDICTED: putative fructokinase-5-like [Solanum lycopersicum]	RecName: Full=Fructokinase-2; AltName: Full=Fructokinase II; AltName: Full=OsFKII [Oryza sativa Japonica Group]	SubName: Full=Chromosome chr18 scaffold_61, whole genome shotgun sequence;	E2.7.1.4, scrK	PF00294.19|PfkB|pfkB family carbohydrate kinase|m.78036:6-311
comp35615_c0	15	0	2.78	0	1.29556e-05	0.000186287	-6.70614	down	6.70614	up	yes	OK	_	_	_	_	_
comp28281_c0	15	0	1.01	0	1.40338e-05	0.000200657	-6.70614	down	6.70614	up	yes	OK	PREDICTED: myosin-Va-like [Vitis vinifera]	RecName: Full=Myosin-6; AltName: Full=AtMYA2 [Arabidopsis thaliana]	_	MYO5	_
comp258944_c0	15	0	2.865	0	1.40396e-05	0.000200703	-6.70614	down	6.70614	up	yes	OK	unnamed protein product [Coffea canephora]	_	_	_	PF00389.25|2-Hacid_dh|D-isomer specific 2-hydroxyacid dehydrogenase, catalytic domain|m.4426:81-143
comp74701_c0	15	0	1.31	0	1.40969e-05	0.00020145	-6.70614	down	6.70614	up	yes	OK	hypothetical protein CISIN_1g023448mg [Citrus sinensis]	_	_	_	PF12680.2|SnoaL_2|SnoaL-like domain|m.85902:78-176
comp288649_c0	15	0	1.355	0	1.55998e-05	0.000221324	-6.70614	down	6.70614	up	yes	OK	_	_	_	_	_
comp84571_c0	1558	11	77.64	0.44	8.56161e-138	1.08949e-134	-6.66561	down	6.66561	up	yes	OK	unnamed protein product [Coffea canephora]	RecName: Full=Glucuronoxylan 4-O-methyltransferase 3 [Arabidopsis thaliana]	SubName: Full=Chromosome chr18 scaffold_24, whole genome shotgun sequence;	_	PF04669.8|Polysacc_synt_4|Polysaccharide biosynthesis|m.79850:90-274
comp234704_c0	14.5	0	1.93	0	2.58466e-05	0.00035159	-6.65771	down	6.65771	up	yes	OK	uncharacterized protein LOC100500473 [Glycine max]	RecName: Full=Heavy metal-associated isoprenylated plant protein 26; Short=AtHIPP26; AltName: Full=Farnesylated protein 6; Short=AtFP6; Flags: Precursor [Arabidops	hypothetical protein	_	PF00403.21|HMA|Heavy-metal-associated domain|m.51109:34-89
comp64956_c0	14.5	0	1.53	0	2.58578e-05	0.000351681	-6.65771	down	6.65771	up	yes	OK	_	_	_	_	_
comp322069_c0	14.5	0	1.47	0	2.58739e-05	0.00035184	-6.65771	down	6.65771	up	yes	OK	unnamed protein product [Coffea canephora]	RecName: Full=Formin-like protein 11; Short=AtFH11; Flags: Precursor [Arabidopsis thaliana]	hypothetical protein	_	PF02181.18|FH2|Formin Homology 2 Domain|m.18916:1-211
comp280837_c0	14.5	0	2.415	0	3.25059e-05	0.000434166	-6.65771	down	6.65771	up	yes	OK	_	_	_	_	_
comp82402_c0	14.5	0	2.86	0	3.27549e-05	0.000437121	-6.65771	down	6.65771	up	yes	OK	PREDICTED: NEP1-interacting protein 1-like [Solanum tuberosum]	RecName: Full=NEP1-interacting protein 1; AltName: Full=RING-H2 finger protein ATL26 [Arabidopsis thaliana]	SubName: Full=Chromosome chr19 scaffold_4, whole genome shotgun sequence;	_	PF13639.1|zf-RING_2|Ring finger domain|m.84524:69-112;PF12678.2|zf-rbx1|RING-H2 zinc finger|m.84524:67-112;PF00097.20|zf-C3HC4|Zinc finger, C3HC4 type (RING finger)|m.84524:70-111;PF13923.1|zf-C3HC4_2|Zinc finger, C3HC4 type (RING finger)|m.84524:70-111;PF13920.1|zf-C3HC4_3|Zinc finger, C3HC4 type (RING finger)|m.84524:67-115
comp99244_c0	2452	17.5	211.425	3.305	5.49028e-138	7.10109e-135	-6.65504	down	6.65504	up	yes	OK	Disease resistance response protein, putative [Ricinus communis]	RecName: Full=Disease resistance response protein 206; AltName: Full=Dirigent protein PI206; Flags: Precursor	SubName: Full=Chromosome chr2 scaffold_132, whole genome shotgun sequence;	_	PF03018.9|Dirigent|Dirigent-like protein|m.48074:36-184
comp4645_c0	14	0	1.23	0	2.87194e-05	0.000387131	-6.60759	down	6.60759	up	yes	OK	hypothetical protein MIMGU_mgv1a009063mg [Erythranthe guttata]	_	SubName: Full=Chromosome chr4 scaffold_6, whole genome shotgun sequence;	_	PF01048.15|PNP_UDP_1|Phosphorylase superfamily|m.90304:13-279
comp79687_c0	14	0	1.495	0	0.000111144	0.00134638	-6.60759	down	6.60759	up	yes	OK	_	_	_	_	_
comp63910_c0	215.645	1.5	5.245	0.03	1.71983e-46	2.94977e-44	-6.60311	down	6.60311	up	yes	OK	unnamed protein product [Vitis vinifera]	RecName: Full=Sucrose synthase 6; Short=AtSUS6; AltName: Full=Sucrose-UDP glucosyltransferase 6 [Arabidopsis thaliana]	sucrose synthase (EC:2.4.1.13)	E2.4.1.13	PF00862.14|Sucrose_synth|Sucrose synthase|m.81339:7-549;PF00534.15|Glycos_transf_1|Glycosyl transferases group 1|m.81339:560-734
comp70447_c0	409.69	3	49.595	0.29	1.06235e-66	3.35264e-64	-6.57679	down	6.57679	up	yes	OK	_	_	_	_	_
comp62466_c0	13.5	0	4.14	0	5.16692e-05	0.000667739	-6.55567	down	6.55567	up	yes	OK	_	_	_	_	_
comp80357_c0	13.5	0	1.485	0	5.17085e-05	0.000668088	-6.55567	down	6.55567	up	yes	OK	hypothetical protein PRUPE_ppa009757mg [Prunus persica]	RecName: Full=Transcription factor bHLH79; AltName: Full=Basic helix-loop-helix protein 79; Short=AtbHLH79; Short=bHLH 79; AltName: Full=Transcription factor EN 81	_	_	_
comp350903_c0	13.5	0	1.37	0	5.36036e-05	0.000689687	-6.55567	down	6.55567	up	yes	OK	_	_	_	_	_
comp50639_c1	13.5	0	2.405	0	5.35939e-05	0.000689687	-6.55567	down	6.55567	up	yes	OK	putative beta-1,3-glucanase [Hieracium piloselloides]	RecName: Full=Probable glucan endo-1,3-beta-glucosidase A6; AltName: Full=(1-)3)-beta-glucan endohydrolase; Short=(1-)3)-beta-glucanase; AltName: Full=Anther-specific	_	_	_
comp74399_c0	13.5	0	1.06	0	5.78943e-05	0.000739467	-6.55567	down	6.55567	up	yes	OK	PREDICTED: phosphatidylinositol/phosphatidylcholine transfer protein SFH3-like [Solanum tuberosum]	RecName: Full=Phosphatidylinositol/phosphatidylcholine transfer protein SFH12; AltName: Full=Protein SEC FOURTEEN HOMOLOGS 12; Short=AtSFH12 [Arabidopsis thaliana]	_	_	_
comp380410_c0	13.5	0	1.045	0	5.81496e-05	0.000742488	-6.55567	down	6.55567	up	yes	OK	unnamed protein product [Coffea canephora]	_	_	_	PF02458.10|Transferase|Transferase family|m.1275:3-299
comp75778_c0	13.5	0	1.77	0	6.58835e-05	0.000832882	-6.55567	down	6.55567	up	yes	OK	hypothetical protein JCGZ_25989 [Jatropha curcas]	RecName: Full=Protein phosphatase 2C 37; Short=AtPP2C37; AltName: Full=Protein ABA-HYPERSENSITIVE GERMINATION 3; AltName: Full=Protein phosphatase 2C A; Short=PP2CA	_	PP2C	PF00481.16|PP2C|Protein phosphatase 2C|m.86483:86-200
comp80648_c0	13.5	0	1.77	0	0.00107263	0.0104763	-6.55567	down	6.55567	up	yes	OK	_	_	_	_	_
comp84576_c0	2283.57	17.5	134.59	0.825	2.53329e-159	4.64811e-156	-6.55234	down	6.55234	up	yes	OK	hypothetical protein PRUPE_ppa010321mg [Prunus persica]	RecName: Full=Fasciclin-like arabinogalactan protein 7; Flags: Precursor [Arabidopsis thaliana]	SubName: Full=Chromosome chr12 scaffold_36, whole genome shotgun sequence;	_	PF02469.17|Fasciclin|Fasciclin domain|m.78414:57-189
comp101591_c0	711.51	5.5	68.315	0.425	2.68594e-94	1.55818e-91	-6.52144	down	6.52144	up	yes	OK	PREDICTED: protein RADIALIS-like 6-like [Fragaria vesca subsp. vesca]	RecName: Full=Protein RADIALIS-like 5; Short=AtRL5; Short=Protein RAD-like 5; AltName: Full=Protein RADIALIS-LIKE SANT/MYB 4; Short=Protein RSM4	hypothetical protein	_	_
comp66127_c0	515	4	41.09	1.225	3.46371e-59	8.9015e-57	-6.5046	down	6.5046	up	yes	OK	endoglucanase 6-like protein [Camellia sinensis]	RecName: Full=Endoglucanase 6; AltName: Full=Endo-1,4-beta glucanase 6; Flags: Precursor [Arabidopsis thaliana]	_	_	PF00759.14|Glyco_hydro_9|Glycosyl hydrolase family 9|m.74001:30-250
comp289541_c0	13	0	1.695	0	5.28041e-05	0.000680733	-6.50181	down	6.50181	up	yes	OK	hypothetical protein JCGZ_05619 [Jatropha curcas]	_	_	_	PF06232.6|ATS3|Embryo-specific protein 3, (ATS3)|m.80048:48-183
comp72484_c0	13	0	2.31	0	5.2822e-05	0.000680791	-6.50181	down	6.50181	up	yes	OK	unnamed protein product [Coffea canephora]	_	_	_	_
comp44190_c0	13	0	3.42	0	0.000117789	0.0014173	-6.50181	down	6.50181	up	yes	OK	_	_	_	_	_
comp91034_c0	2937.39	23.5	121.925	1.84	1.09637e-147	1.84043e-144	-6.49255	down	6.49255	up	yes	OK	unnamed protein product [Vitis vinifera]	RecName: Full=Protein trichome birefringence-like 3 [Arabidopsis thaliana]	SubName: Full=Chromosome chr8 scaffold_99, whole genome shotgun sequence;	_	PF13839.1|PC-Esterase|GDSL/SGNH-like Acyl-Esterase family found in Pmr5 and Cas1p|m.22164:142-431;PF14416.1|PMR5N|PMR5 N terminal Domain|m.22164:87-140
comp95910_c0	8283.99	66.5	283.11	3.885	5.91507e-237	5.83351e-233	-6.4917	down	6.4917	up	yes	OK	hypothetical protein VITISV_005802 [Vitis vinifera]	RecName: Full=Laccase-2; AltName: Full=Benzenediol:oxygen oxidoreductase 2; AltName: Full=Diphenol oxidase 2; AltName: Full=Urishiol oxidase 2; Flags: Precursor [Ar	SubName: Full=Chromosome chr6 scaffold_3, whole genome shotgun sequence;	_	PF07732.10|Cu-oxidase_3|Multicopper oxidase|m.15982:64-177;PF07731.9|Cu-oxidase_2|Multicopper oxidase|m.15982:467-587;PF00394.17|Cu-oxidase|Multicopper oxidase|m.15982:190-342
comp66129_c0	321.435	2.5	25.225	1.11	1.18845e-42	1.81716e-40	-6.4812	down	6.4812	up	yes	OK	L-ascorbate oxidase-like protein [Morus notabilis]	RecName: Full=L-ascorbate oxidase homolog; Flags: Precursor	hypothetical protein	_	PF00394.17|Cu-oxidase|Multicopper oxidase|m.74228:158-277;PF07732.10|Cu-oxidase_3|Multicopper oxidase|m.74228:31-145
comp46273_c0	12.5	0	1.82	0	0.000100846	0.00123413	-6.44587	down	6.44587	up	yes	OK	hypothetical protein JCGZ_26107 [Jatropha curcas]	RecName: Full=Actin-depolymerizing factor 7; Short=ADF-7; Short=AtADF7 [Arabidopsis thaliana]	SubName: Full=Chromosome chr15 scaffold_40, whole genome shotgun sequence;	CFL	PF00241.15|Cofilin_ADF|Cofilin/tropomyosin-type actin-binding protein|m.18361:4-127
comp58950_c0	12.5	0	1.56	0	0.000100862	0.00123413	-6.44587	down	6.44587	up	yes	OK	PREDICTED: uncharacterized protein LOC103342989 [Prunus mume]	_	_	_	_
comp77962_c0	12.435	0	1.42	0	0.000100839	0.00123413	-6.44587	down	6.44587	up	yes	OK	_	_	_	_	_
comp67128_c0	12.5	0	1.845	0	0.000100925	0.00123472	-6.44587	down	6.44587	up	yes	OK	unnamed protein product [Coffea canephora]	_	_	_	_
comp74065_c0	12.5	0	1.55	0	0.000100985	0.00123526	-6.44587	down	6.44587	up	yes	OK	PREDICTED: uncharacterized protein LOC101251908 [Solanum lycopersicum]	RecName: Full=Formin-like protein 5; AltName: Full=OsFH5 [Oryza sativa Japonica Group]	_	_	_
comp77448_c0	12.5	0	3.09	0	0.000105062	0.00128076	-6.44587	down	6.44587	up	yes	OK	unnamed protein product [Coffea canephora]	RecName: Full=Serine/threonine-protein kinase Nek2; AltName: Full=NimA-related protein kinase 2; AltName: Full=OsNek2 [Oryza sativa Japonica Group]	hypothetical protein	NEK	_
comp83881_c0	12.5	0	1.975	0	0.000105058	0.00128076	-6.44587	down	6.44587	up	yes	OK	_	_	_	_	_
comp81727_c0	12.5	0	2.32	0	0.000113708	0.00137406	-6.44587	down	6.44587	up	yes	OK	_	_	_	_	_
comp13208_c0	12.5	0	1.435	0	0.00443315	0.036586	-6.44587	down	6.44587	up	yes	OK	_	_	_	_	_
comp110769_c0	132	1	15.11	0.09	1.9449e-34	2.18585e-32	-6.43512	down	6.43512	up	yes	OK	PREDICTED: uncharacterized protein LOC101310796 [Fragaria vesca subsp. vesca]	_	_	_	_
comp86140_c0	188	1.5	15.53	1.105	5.67678e-29	5.02672e-27	-6.4063	down	6.4063	up	yes	OK	ROP-interactive CRIB motif-containing protein 4, putative [Theobroma cacao]	RecName: Full=CRIB domain-containing protein RIC4; AltName: Full=ROP-interactive CRIB motif-containing protein 4; AltName: Full=Target of ROP protein RIC4 [Arabidop	_	_	PF00786.23|PBD|P21-Rho-binding domain|m.89976:103-143
comp37694_c0	12	0	2.235	0	0.000192874	0.00222083	-6.38766	down	6.38766	up	yes	OK	_	_	_	_	_
comp34222_c0	12	0	5.83	0	0.000196279	0.00225609	-6.38766	down	6.38766	up	yes	OK	expansin 17 precursor [Rumex palustris]	RecName: Full=Expansin-A6; Short=AtEXPA6; AltName: Full=Alpha-expansin-6; Short=At-EXP6; Short=AtEx6; AltName: Full=Ath-ExpAlpha-1.8; Flags: Precursor [Arabidopsis	_	_	_
comp357319_c0	12	0	1.4	0	0.0002078	0.00237468	-6.38766	down	6.38766	up	yes	OK	PREDICTED: nucleoside-triphosphatase [Vitis vinifera]	_	_	APY1_2	_
comp183341_c0	12	0	2.495	0	0.000208723	0.00238316	-6.38766	down	6.38766	up	yes	OK	unnamed protein product [Coffea canephora]	_	_	CBR1	_
comp484901_c0	12	0	0.92	0	0.000208676	0.00238316	-6.38766	down	6.38766	up	yes	OK	unnamed protein product [Coffea canephora]	RecName: Full=Protein BREVIS RADIX; Short=AtBRX [Arabidopsis thaliana]	SubName: Full=Chromosome chr2 scaffold_148, whole genome shotgun sequence;	_	PF08381.6|BRX|Transcription factor regulating root and shoot growth via Pin3|m.90507:113-170;PF08381.6|BRX|Transcription factor regulating root and shoot growth via Pin3|m.90507:267-322
comp66953_c0	12	0	2.15	0	0.000231778	0.00262512	-6.38766	down	6.38766	up	yes	OK	_	_	_	_	_
comp110539_c0	12	0	1.9	0	0.000233463	0.00264003	-6.38766	down	6.38766	up	yes	OK	_	_	_	_	_
comp454837_c0	12	0	0.985	0	0.000233498	0.00264006	-6.38766	down	6.38766	up	yes	OK	unnamed protein product [Coffea canephora]	_	_	_	PF00011.16|HSP20|Hsp20/alpha crystallin family|m.96288:32-124
comp51900_c0	12	0	1.07	0	0.000276242	0.00308575	-6.38766	down	6.38766	up	yes	OK	PREDICTED: GDSL esterase/lipase At4g01130-like [Solanum tuberosum]	RecName: Full=GDSL esterase/lipase At4g01130; AltName: Full=Extracellular lipase At4g01130; Flags: Precursor [Arabidopsis thaliana]	SubName: Full=Chromosome chr15 scaffold_40, whole genome shotgun sequence;	_	PF00657.17|Lipase_GDSL|GDSL-like Lipase/Acylhydrolase|m.73147:52-261
comp50823_c0	12	0	1.455	0	0.000276335	0.00308635	-6.38766	down	6.38766	up	yes	OK	hypothetical protein JCGZ_26028 [Jatropha curcas]	_	_	_	_
comp143577_c0	69.5	0.5	7.435	0.045	6.79229e-21	3.91733e-19	-6.38019	down	6.38019	up	yes	OK	PREDICTED: early nodulin-like protein 1 [Malus domestica]	_	_	_	PF02298.12|Cu_bind_like|Plastocyanin-like domain|m.96260:43-123
comp85175_c0	127	1	8.87	0.06	7.3298e-33	7.61922e-31	-6.37948	down	6.37948	up	yes	OK	flowering locus T [Lactuca sativa]	RecName: Full=Protein HEADING DATE 3A; AltName: Full=FT-like protein A [Oryza sativa Japonica Group]	annotation not avaliable	FT	PF01161.15|PBP|Phosphatidylethanolamine-binding protein|m.78063:27-162
comp87121_c1	295.5	2.5	23.39	0.155	3.84267e-57	9.27141e-55	-6.35959	down	6.35959	up	yes	OK	PREDICTED: protein MID1-COMPLEMENTING ACTIVITY 1-like [Vitis vinifera]	RecName: Full=Protein MID1-COMPLEMENTING ACTIVITY 1 [Arabidopsis thaliana]	hypothetical protein	_	PF04749.12|PLAC8|PLAC8 family|m.89117:119-217
comp108755_c0	68.5	0.5	15.585	0.09	9.77217e-21	5.58692e-19	-6.35932	down	6.35932	up	yes	OK	PREDICTED: glycine-rich cell wall structural protein 1.8-like [Solanum tuberosum]	RecName: Full=Glycine-rich cell wall structural protein 1.8; Short=GRP 1.8; Flags: Precursor	_	_	_
comp47066_c0	68.5	0.5	12.93	0.075	5.82716e-20	3.19712e-18	-6.35932	down	6.35932	up	yes	OK	PREDICTED: 14-3-3-like protein GF14 iota-like [Cucumis sativus]	RecName: Full=14-3-3-like protein GF14 iota; AltName: Full=General regulatory factor 12 [Arabidopsis thaliana]	_	YWHAE	_
comp1607_c0	11.5	0	1.315	0	0.000197955	0.0022737	-6.32701	down	6.32701	up	yes	OK	PREDICTED: uncharacterized protein LOC101266181 [Solanum lycopersicum]	_	unknown protein; unknown protein; FUNCTIONS IN: molecular_function unknown; INVOLVED IN: bio [...]	_	PF06749.7|DUF1218|Protein of unknown function (DUF1218)|m.76637:73-162
comp85200_c0	11.505	0	1.535	0	0.0001981	0.00227471	-6.32701	down	6.32701	up	yes	OK	Clavata3/esr-related 12, putative [Theobroma cacao]	RecName: Full=CLAVATA3/ESR (CLE)-related protein 13; Contains: RecName: Full=CLE13p; Flags: Precursor [Arabidopsis thaliana]	_	_	_
comp29082_c0	11.5	0	4.565	0	0.00019816	0.00227506	-6.32701	down	6.32701	up	yes	OK	PfkB-like carbohydrate kinase family protein [Theobroma cacao]	_	_	_	_
comp57325_c0	11.5	0	0.96	0	0.000206336	0.00236062	-6.32701	down	6.32701	up	yes	OK	PREDICTED: ABC transporter B family member 13-like [Vitis vinifera]	RecName: Full=ABC transporter B family member 13; Short=ABC transporter ABCB.13; Short=AtABCB13; AltName: Full=P-glycoprotein 13; AltName: Full=Putative multidrug	PGP13 (P-GLYCOPROTEIN 13); ATPase, coupled to transmembrane movement of substances; P-GLYCOP [...]	ABCB1	PF00664.18|ABC_membrane|ABC transporter transmembrane region|m.76869:2-215
comp353593_c0	11.5	0	1.565	0	0.000226304	0.00256902	-6.32701	down	6.32701	up	yes	OK	_	_	_	_	_
comp449507_c0	11.5	0	1.32	0	0.000266043	0.00297984	-6.32701	down	6.32701	up	yes	OK	hypothetical protein MIMGU_mgv1a001831mg [Erythranthe guttata]	RecName: Full=Protein neuralized	protein binding protein, putative, expressed	_	_
comp382233_c0	11.5	0	1.345	0	0.000752393	0.00759804	-6.32701	down	6.32701	up	yes	OK	glucan endo-1,3-beta-glucosidase 1-like precursor [Solanum tuberosum]	RecName: Full=Glucan endo-1,3-beta-glucosidase 4; AltName: Full=(1-)3)-beta-glucan endohydrolase 4; Short=(1-)3)-beta-glucanase 4; AltName: Full=Beta-1,3-endoglucan	_	_	PF07983.8|X8|X8 domain|m.19335:89-161
comp162127_c0	121.5	1	3.73	0.025	7.63137e-31	7.27165e-29	-6.31568	down	6.31568	up	yes	OK	conserved hypothetical protein [Ricinus communis]	RecName: Full=Uncharacterized protein At1g04910 [Arabidopsis thaliana]	hypothetical protein	_	PF10250.4|O-FucT|GDP-fucose protein O-fucosyltransferase|m.36956:117-439
comp47992_c0	174.5	1.5	12.955	0.095	4.65811e-41	6.66989e-39	-6.29888	down	6.29888	up	yes	OK	hypothetical protein POPTR_0014s06180g [Populus trichocarpa]	RecName: Full=Cyclin-U2-2; Short=CycU2;2; AltName: Full=Cyclin-P3.2; Short=CycP3;2 [Arabidopsis thaliana]	hypothetical protein	_	PF08613.6|Cyclin|Cyclin|m.18602:32-172;PF00134.18|Cyclin_N|Cyclin, N-terminal domain|m.18602:73-173
comp105111_c0	119.5	1	23.32	0.155	8.35116e-31	7.92878e-29	-6.29176	down	6.29176	up	yes	OK	hypothetical protein L484_012271 [Morus notabilis]	RecName: Full=Laccase-12; AltName: Full=Benzenediol:oxygen oxidoreductase 12; AltName: Full=Diphenol oxidase 12; AltName: Full=Urishiol oxidase 12; Flags: Precurso	_	_	_
comp60246_c0	225.195	2	45.23	0.325	1.5326e-46	2.63437e-44	-6.27405	down	6.27405	up	yes	OK	hypothetical protein SELMODRAFT_415476 [Selaginella moellendorffii]	RecName: Full=Glycine-rich cell wall structural protein 1.8; Short=GRP 1.8; Flags: Precursor	_	_	_
comp55944_c0	64.5	0.5	5.65	0.035	6.94742e-19	3.54318e-17	-6.27271	down	6.27271	up	yes	OK	unnamed protein product [Vitis vinifera]	RecName: Full=Ethylene-responsive transcription factor ERF024 [Arabidopsis thaliana]	SubName: Full=Chromosome chr8 scaffold_23, whole genome shotgun sequence;	_	PF00847.15|AP2|AP2 domain|m.50769:22-73
comp240168_c0	11	0	2.605	0	0.000374792	0.00406652	-6.2637	down	6.2637	up	yes	OK	_	_	_	_	_
comp84745_c0	11	0	1.44	0	0.000382077	0.00413679	-6.2637	down	6.2637	up	yes	OK	_	_	_	_	_
comp72617_c0	11	0	1.78	0	0.000382155	0.00413706	-6.2637	down	6.2637	up	yes	OK	phopholipase d alpha, putative [Ricinus communis]	RecName: Full=Phospholipase D alpha 1; Short=CpPLD1; AltName: Full=Choline phosphatase 1; AltName: Full=Phosphatidylcholine-hydrolyzing phospholipase D 1	_	PLD1_2	_
comp65220_c0	11	0	3.305	0	0.000382279	0.00413783	-6.2637	down	6.2637	up	yes	OK	hypothetical protein JCGZ_02703 [Jatropha curcas]	_	SubName: Full=Chromosome chr8 scaffold_41, whole genome shotgun sequence;	bglX	_
comp24801_c0	11	0	1.49	0	0.000382636	0.00414113	-6.2637	down	6.2637	up	yes	OK	_	_	_	_	_
comp321451_c0	11	0	1.355	0	0.000382754	0.00414184	-6.2637	down	6.2637	up	yes	OK	CHASE domain containing histidine kinase protein isoform 1 [Theobroma cacao]	RecName: Full=Histidine kinase 4; AltName: Full=Arabidopsis histidine kinase 4; Short=AtHK4; AltName: Full=Cytokinin receptor CYTOKININ RESPONSE 1; Short=AtCRE1; Sh	_	AHK2_3_4	PF03924.8|CHASE|CHASE domain|m.19447:1-157
comp43268_c0	11	0	2.62	0	0.000461501	0.00488673	-6.2637	down	6.2637	up	yes	OK	PREDICTED: monoglyceride lipase isoform 1 [Vitis vinifera]	_	_	_	_
comp39846_c0	11	0	1.035	0	0.000464243	0.00491379	-6.2637	down	6.2637	up	yes	OK	unnamed protein product [Coffea canephora]	RecName: Full=Probable pectate lyase 20; Flags: Precursor [Arabidopsis thaliana]	SubName: Full=Putative uncharacterized protein;	E4.2.2.2, pel	PF00544.14|Pec_lyase_C|Pectate lyase|m.4309:184-267
comp86746_c0	11	0	3.645	0	0.000554284	0.00576398	-6.2637	down	6.2637	up	yes	OK	unnamed protein product [Coffea canephora]	_	_	_	_
comp103705_c0	223	2	27.27	0.195	8.73604e-48	1.58448e-45	-6.26118	down	6.26118	up	yes	OK	hypothetical protein PRUPE_ppa021432mg [Prunus persica]	_	_	_	_
comp92434_c0	1811.5	17	88.31	0.665	4.38261e-145	6.75413e-142	-6.25987	down	6.25987	up	yes	OK	unnamed protein product [Coffea canephora]	RecName: Full=Aspartic proteinase nepenthesin-1; AltName: Full=Nepenthesin-I; Flags: Precursor [Nepenthes gracilis]	SubName: Full=Putative uncharacterized protein;	_	PF14541.1|TAXi_C|Xylanase inhibitor C-terminal|m.32249:297-443;PF14543.1|TAXi_N|Xylanase inhibitor N-terminal|m.32249:115-274;PF00026.18|Asp|Eukaryotic aspartyl protease|m.32249:115-441
comp103255_c0	166.5	1.5	29.25	0.21	5.30387e-40	7.40636e-38	-6.23123	down	6.23123	up	yes	OK	hypothetical protein MIMGU_mgv1a0245421mg, partial [Erythranthe guttata]	RecName: Full=Expansin-A10; Short=AtEXPA10; AltName: Full=Alpha-expansin-10; Short=At-EXP10; Short=AtEx10; AltName: Full=Ath-ExpAlpha-1.1; Flags: Precursor [Arabid	_	_	_
comp90928_c0	113.5	1	7.4	0.05	7.78093e-31	7.39629e-29	-6.21754	down	6.21754	up	yes	OK	hypothetical protein CICLE_v10005484mg [Citrus clementina]	_	_	_	PF00917.21|MATH|MATH domain|m.25205:32-160;PF00917.21|MATH|MATH domain|m.25205:188-307
comp34032_c0	266.5	2.5	19.835	0.15	1.31762e-52	2.83259e-50	-6.21065	down	6.21065	up	yes	OK	cationic peroxidase [Zinnia elegans]	RecName: Full=Peroxidase 66; Short=Atperox P66; AltName: Full=ATP27a; Flags: Precursor [Arabidopsis thaliana]	SubName: Full=Chromosome undetermined scaffold_523, whole genome shotgun sequence;	E1.11.1.7	PF00141.18|peroxidase|Peroxidase|m.19161:46-289
comp84264_c0	2205.35	21.5	191.875	3.615	3.9932e-128	4.37572e-125	-6.20682	down	6.20682	up	yes	OK	PREDICTED: uncharacterized protein LOC100259508 [Vitis vinifera]	RecName: Full=Protein IRX15-LIKE [Arabidopsis thaliana]	SubName: Full=Chromosome chr7 scaffold_20, whole genome shotgun sequence;	_	PF04669.8|Polysacc_synt_4|Polysaccharide biosynthesis|m.77873:118-285
comp349364_c0	10.5	0	1.48	0	0.000390575	0.00421542	-6.19748	down	6.19748	up	yes	OK	PIN-like protein, partial [Platanus occidentalis]	RecName: Full=Probable auxin efflux carrier component 1c; AltName: Full=OsPIN1c [Oryza sativa Japonica Group]	_	PIN	PF03547.13|Mem_trans|Membrane transport protein|m.19430:9-135
comp83523_c0	10.5	0	1.85	0	0.000390858	0.00421624	-6.19748	down	6.19748	up	yes	OK	_	_	_	_	_
comp120489_c0	10.5	0	5.665	0	0.00075747	0.00764319	-6.19748	down	6.19748	up	yes	OK	hypothetical protein OsI_00209 [Oryza sativa Indica Group]	_	_	_	_
comp18167_c0	10.5	0	0.76	0	0.000757674	0.00764427	-6.19748	down	6.19748	up	yes	OK	multidrug resistance protein 1, 2, putative [Ricinus communis]	RecName: Full=ABC transporter B family member 14; Short=ABC transporter ABCB.14; Short=AtABCB14; AltName: Full=Multidrug resistance protein 12; AltName: Full=P-gly	_	ABCB1	PF00005.22|ABC_tran|ABC transporter|m.81816:1-145;PF09818.4|ABC_ATPase|Predicted ATPase of the ABC class|m.81816:92-199
comp66388_c0	10.5	0	3.71	0	0.000758005	0.00764566	-6.19748	down	6.19748	up	yes	OK	hypothetical protein VITISV_004452 [Vitis vinifera]	_	_	_	_
comp290906_c0	10.65	0	1.315	0	0.000759846	0.00765993	-6.19748	down	6.19748	up	yes	OK	_	_	_	_	_
comp45544_c0	10.5	0	1.925	0	0.000759789	0.00765993	-6.19748	down	6.19748	up	yes	OK	_	_	_	_	_
comp71585_c0	10.5	0	0.94	0	0.00076013	0.00766024	-6.19748	down	6.19748	up	yes	OK	unnamed protein product [Coffea canephora]	RecName: Full=Alpha,alpha-trehalose-phosphate synthase [UDP-forming]	_	TPS	PF00982.16|Glyco_transf_20|Glycosyltransferase family 20|m.19514:3-219
comp28991_c0	10.5	0	1.44	0	0.00115995	0.0112454	-6.19748	down	6.19748	up	yes	OK	Uncharacterized protein TCM_026789 [Theobroma cacao]	_	SubName: Full=Putative uncharacterized protein;	_	PF04398.7|DUF538|Protein of unknown function, DUF538|m.1562:30-141
comp51936_c0	10.5	0	1.315	0	0.00117022	0.011327	-6.19748	down	6.19748	up	yes	OK	hypothetical protein POPTR_0012s14340g [Populus trichocarpa]	_	_	PRC1	_
comp71846_c0	10.5	0	1.905	0	0.0011706	0.0113293	-6.19748	down	6.19748	up	yes	OK	Early nodulin 20 precursor, putative [Ricinus communis]	RecName: Full=Blue copper protein; Flags: Precursor	_	_	PF02298.12|Cu_bind_like|Plastocyanin-like domain|m.19932:48-126
comp111283_c0	364.5	3.5	20.93	0.16	4.40294e-64	1.30593e-61	-6.19349	down	6.19349	up	yes	OK	GDSL-motif lipase/hydrolase family protein [Populus trichocarpa]	RecName: Full=GDSL esterase/lipase At5g45950; AltName: Full=Extracellular lipase At5g45950; Flags: Precursor [Arabidopsis thaliana]	hypothetical protein	_	PF00657.17|Lipase_GDSL|GDSL-like Lipase/Acylhydrolase|m.1382:47-354
comp79355_c0	111.5	1	10.395	0.075	6.72738e-26	5.08401e-24	-6.19192	down	6.19192	up	yes	OK	Rac small GTPase [Zinnia elegans]	RecName: Full=Rac-like GTP-binding protein RAC2; Flags: Precursor	SubName: Full=Putative uncharacterized protein;	RAC1	PF00071.17|Ras|Ras family|m.1722:9-179;PF08477.8|Miro|Miro-like protein|m.1722:9-122
comp99628_c0	1503.13	15	143.96	3.485	3.36011e-104	2.41003e-101	-6.16994	down	6.16994	up	yes	OK	unnamed protein product [Coffea canephora]	RecName: Full=Sulfated surface glycoprotein 185; Short=SSG 185; Flags: Precursor	_	K08884	_
comp88313_c0	307	3	16.885	0.13	1.0007e-57	2.45194e-55	-6.16133	down	6.16133	up	yes	OK	PREDICTED: subtilisin-like protease [Vitis vinifera]	RecName: Full=Subtilisin-like protease; AltName: Full=Cucumisin-like serine protease; Flags: Precursor [Arabidopsis thaliana]	_	_	PF05922.11|Inhibitor_I9|Peptidase inhibitor I9|m.92181:27-129;PF00082.17|Peptidase_S8|Subtilase family|m.92181:160-303
comp47449_c0	59	0.5	13.305	2.88	5.52233e-11	1.5401e-09	-6.14442	down	6.14442	up	yes	OK	hypothetical protein CICLE_v10032548mg [Citrus clementina]	RecName: Full=Expansin-A1; Short=AtEXPA1; AltName: Full=Alpha-expansin-1; Short=At-EXP1; Short=AtEx1; AltName: Full=Ath-ExpAlpha-1.2; Flags: Precursor [Arabidopsis	SubName: Full=Putative uncharacterized protein (Chromosome undetermined scaffold_109, whole [...]	_	PF03330.13|DPBB_1|Rare lipoprotein A (RlpA)-like double-psi beta-barrel|m.18470:8-93
comp31247_c0	156.5	1.5	7.105	0.055	6.4404e-37	8.01464e-35	-6.14195	down	6.14195	up	yes	OK	hypothetical protein POPTR_0001s27430g [Populus trichocarpa]	RecName: Full=Transcription factor MYB46; AltName: Full=Myb-related protein 46; Short=AtMYB46 [Arabidopsis thaliana]	SubName: Full=Chromosome chr6 scaffold_3, whole genome shotgun sequence;	MYBP	PF00249.26|Myb_DNA-binding|Myb-like DNA-binding domain|m.1220:64-111;PF00249.26|Myb_DNA-binding|Myb-like DNA-binding domain|m.1220:117-160;PF13921.1|Myb_DNA-bind_6|Myb-like DNA-binding domain|m.1220:67-127;PF13921.1|Myb_DNA-bind_6|Myb-like DNA-binding domain|m.1220:120-170
comp120820_c0	10	0	3.69	0	0.000736032	0.00745467	-6.12807	down	6.12807	up	yes	OK	_	_	_	_	_
comp35234_c0	10	0	2.28	0	0.000736141	0.00745467	-6.12807	down	6.12807	up	yes	OK	_	_	_	_	_
comp62489_c0	10	0	0.845	0	0.000736055	0.00745467	-6.12807	down	6.12807	up	yes	OK	hypothetical protein PRUPE_ppa023757mg [Prunus persica]	_	SubName: Full=Chromosome chr15 scaffold_40, whole genome shotgun sequence;	_	PF03141.11|Methyltransf_29|Putative S-adenosyl-L-methionine-dependent methyltransferase|m.81466:181-282
comp487709_c0	10	0	0.96	0	0.000752418	0.00759804	-6.12807	down	6.12807	up	yes	OK	PREDICTED: uncharacterized protein LOC101515410 [Cicer arietinum]	_	_	_	_
comp44334_c0	10	0	4.265	0	0.000752592	0.00759883	-6.12807	down	6.12807	up	yes	OK	_	_	_	_	_
comp73806_c0	10	0	1.25	0	0.000813709	0.00814918	-6.12807	down	6.12807	up	yes	OK	hypothetical protein CICLE_v10019033mg [Citrus clementina]	RecName: Full=Serine/threonine-protein kinase AtPK7 [Arabidopsis thaliana]	SubName: Full=Putative uncharacterized protein (Chromosome chr15 scaffold_19, whole genome s [...]	_	PF00069.20|Pkinase|Protein kinase domain|m.724:1-28;PF00069.20|Pkinase|Protein kinase domain|m.724:95-200;PF07714.12|Pkinase_Tyr|Protein tyrosine kinase|m.724:104-187
comp83557_c0	10	0	1.015	0	0.000814277	0.00815383	-6.12807	down	6.12807	up	yes	OK	PREDICTED: GDSL esterase/lipase At5g45670 [Vitis vinifera]	RecName: Full=GDSL esterase/lipase At1g29670; AltName: Full=Extracellular lipase At1g29670; Flags: Precursor [Arabidopsis thaliana]	SubName: Full=Chromosome undetermined scaffold_186, whole genome shotgun sequence;	_	PF00657.17|Lipase_GDSL|GDSL-like Lipase/Acylhydrolase|m.83737:5-171
comp70989_c0	10	0	0.66	0	0.00144384	0.0136769	-6.12807	down	6.12807	up	yes	OK	PREDICTED: glucan endo-1,3-beta-glucosidase 11 [Vitis vinifera]	RecName: Full=Glucan endo-1,3-beta-glucosidase 11; AltName: Full=(1-)3)-beta-glucan endohydrolase 11; Short=(1-)3)-beta-glucanase 11; AltName: Full=Beta-1,3-endogl	SubName: Full=Chromosome chr10 scaffold_43, whole genome shotgun sequence;	_	PF00332.13|Glyco_hydro_17|Glycosyl hydrolases family 17|m.20005:33-339
comp77443_c0	10	0	1.4	0	0.00197294	0.0179475	-6.12807	down	6.12807	up	yes	OK	unnamed protein product [Coffea canephora]	_	SubName: Full=Putative uncharacterized protein;	_	_
comp91152_c0	5491.06	57	190.955	2.005	4.39631e-200	1.65169e-196	-6.12047	down	6.12047	up	yes	OK	EG isoform 2 [Theobroma cacao]	RecName: Full=Endoglucanase 2; AltName: Full=Endo-1,4-beta glucanase 2; Flags: Precursor [Arabidopsis thaliana]	SubName: Full=Chromosome chr18 scaffold_1, whole genome shotgun sequence;	_	PF00759.14|Glyco_hydro_9|Glycosyl hydrolase family 9|m.21690:54-510
comp51421_c0	295.495	3	28.905	0.235	2.7833e-56	6.48905e-54	-6.10628	down	6.10628	up	yes	OK	expansin 1 [Zinnia violacea]	RecName: Full=Expansin-A3; Short=AtEXPA3; AltName: Full=Alpha-expansin-3; Short=At-EXP3; Short=AtEx3; AltName: Full=Ath-ExpAlpha-1.9; Flags: Precursor [Arabidopsis	_	_	PF01357.16|Pollen_allerg_1|Pollen allergen|m.73340:17-94
comp76804_c0	4426.35	46.5	436.93	6.085	4.59254e-188	1.24944e-184	-6.10271	down	6.10271	up	yes	OK	hypothetical protein [Vitis hybrid cultivar]	RecName: Full=36.4 kDa proline-rich protein	SubName: Full=Chromosome chr11 scaffold_13, whole genome shotgun sequence;	_	PF14547.1|Hydrophob_seed|Hydrophobic seed protein|m.82168:59-142
comp73858_c0	197.5	2	33.025	0.27	4.37984e-43	6.8157e-41	-6.08611	down	6.08611	up	yes	OK	PREDICTED: probable galacturonosyltransferase-like 2-like [Solanum lycopersicum]	RecName: Full=Probable galacturonosyltransferase-like 1; AltName: Full=Protein GAOLAOZHUANGREN 1; AltName: Full=Protein PARVUS [Arabidopsis thaliana]	_	_	_
comp81600_c1	150	1.5	10.05	0.08	3.47995e-37	4.39996e-35	-6.08081	down	6.08081	up	yes	OK	PREDICTED: glucan endo-1,3-beta-D-glucosidase-like [Solanum tuberosum]	RecName: Full=Glucan endo-1,3-beta-glucosidase; AltName: Full=(1-)3)-beta-glucan endohydrolase; Short=(1-)3)-beta-glucanase; AltName: Full=Beta-1,3-endoglucanase; Fl	SubName: Full=Putative uncharacterized protein (Chromosome chr19 scaffold_4, whole genome sh [...]	_	PF07983.8|X8|X8 domain|m.74987:30-99
comp94543_c0	4451.27	47.5	155.135	1.915	5.94986e-189	1.67652e-185	-6.08021	down	6.08021	up	yes	OK	hypothetical protein CISIN_1g007529mg [Citrus sinensis]	RecName: Full=Probable galacturonosyltransferase 12; AltName: Full=Like glycosyl transferase 6; AltName: Full=Protein IRREGULAR XYLEM 8 [Arabidopsis thaliana]	SubName: Full=Chromosome chr19 scaffold_4, whole genome shotgun sequence;	GAUT	PF01501.15|Glyco_transf_8|Glycosyl transferase family 8|m.17650:211-510
comp98217_c1	6519.11	70.005	139.55	3.795	2.15874e-191	6.81273e-188	-6.07215	down	6.07215	up	yes	OK	PREDICTED: glucomannan 4-beta-mannosyltransferase 9-like [Solanum tuberosum]	RecName: Full=Glucomannan 4-beta-mannosyltransferase 9; AltName: Full=Cellulose synthase-like protein A9; Short=AtCslA9; AltName: Full=Glucomannan synthase; AltNam	SubName: Full=Chromosome chr8 scaffold_23, whole genome shotgun sequence;	CSLA	PF13641.1|Glyco_tranf_2_3|Glycosyltransferase like family 2|m.40296:92-325;PF13632.1|Glyco_trans_2_3|Glycosyl transferase family group 2|m.40296:183-379;PF00535.21|Glycos_transf_2|Glycosyl transferase family 2|m.40296:96-255;PF13506.1|Glyco_transf_21|Glycosyl transferase family 21|m.40296:163-323
comp93851_c0	55.5	0.5	3.78	0.025	4.91676e-18	2.37259e-16	-6.05642	down	6.05642	up	yes	OK	hypothetical protein CICLE_v10033969mg [Citrus clementina]	_	_	_	PF03763.8|Remorin_C|Remorin, C-terminal region|m.35391:229-335
comp69526_c0	55.5	0.5	14.855	0.11	4.19878e-16	1.77816e-14	-6.05642	down	6.05642	up	yes	OK	glycine-rich protein, partial [Nicotiana glauca]	_	_	_	PF07172.6|GRP|Glycine rich protein family|m.90739:22-108
comp50985_c0	9.5	0	1.83	0	0.00149371	0.0140733	-6.05516	down	6.05516	up	yes	OK	hypothetical protein MIMGU_mgv1a017234mg [Erythranthe guttata]	_	_	_	_
comp10347_c0	9.5	0	1.24	0	0.0014994	0.0141123	-6.05516	down	6.05516	up	yes	OK	_	_	_	_	_
comp32819_c0	9.5	0	1.995	0	0.00164333	0.0152911	-6.05516	down	6.05516	up	yes	OK	_	_	_	_	_
comp74733_c0	9.5	0	1.675	0	0.00164365	0.0152921	-6.05516	down	6.05516	up	yes	OK	unnamed protein product [Coffea canephora]	RecName: Full=Probable galacturonosyltransferase-like 8; AltName: Full=Like glycosyl transferase 9 [Arabidopsis thaliana]	_	_	_
comp60402_c0	9.5	0	1.325	0	0.00165338	0.0153756	-6.05516	down	6.05516	up	yes	OK	unnamed protein product [Coffea canephora]	_	_	_	_
comp29312_c0	9.5	0	3.87	0	0.00191288	0.0174903	-6.05516	down	6.05516	up	yes	OK	phosphate responsive 1 family protein 2, partial [Helianthus annuus]	_	_	_	_
comp324471_c0	9.5	0	2.065	0	0.00191292	0.0174903	-6.05516	down	6.05516	up	yes	OK	hypothetical protein EUGRSUZ_F01607, partial [Eucalyptus grandis]	RecName: Full=Dehydration-responsive element-binding protein 2D; Short=Protein DREB2D [Arabidopsis thaliana]	hypothetical protein	_	PF00847.15|AP2|AP2 domain|m.18215:44-93
comp90060_c0	329.635	3.5	29.03	1.46	3.745e-41	5.37217e-39	-6.04792	down	6.04792	up	yes	OK	PREDICTED: mavicyanin [Vitis unnamed protein product [Vitis vinifera]	RecName: Full=Mavicyanin	_	_	PF02298.12|Cu_bind_like|Plastocyanin-like domain|m.25922:33-116
comp99307_c0	5585.52	61	248.435	5.4	6.14397e-190	1.79534e-186	-6.04742	down	6.04742	up	yes	OK	laccase family protein [Populus laccase family protein [Populus trichocarpa]	RecName: Full=Laccase-4; AltName: Full=Benzenediol:oxygen oxidoreductase 4; AltName: Full=Diphenol oxidase 4; AltName: Full=Protein IRREGULAR XYLEM 12; AltName: Ful	SubName: Full=Laccase; EC=1.10.3.2; Flags: Fragment;	_	PF00394.17|Cu-oxidase|Multicopper oxidase|m.48616:180-328;PF07732.10|Cu-oxidase_3|Multicopper oxidase|m.48616:53-166;PF07731.9|Cu-oxidase_2|Multicopper oxidase|m.48616:431-533
comp30834_c0	55	0.5	5.72	0.04	9.29256e-18	4.41394e-16	-6.0434	down	6.0434	up	yes	OK	conserved hypothetical protein [Ricinus communis]	_	_	_	PF03168.8|LEA_2|Late embryogenesis abundant protein|m.1006:79-178
comp50639_c0	55	0.5	4.635	0.035	1.13819e-17	5.36757e-16	-6.0434	down	6.0434	up	yes	OK	putative beta-1,3-glucanase [Hieracium piloselloides]	RecName: Full=Probable glucan endo-1,3-beta-glucosidase A6; AltName: Full=(1-)3)-beta-glucan endohydrolase; Short=(1-)3)-beta-glucanase; AltName: Full=Anther-specific	SubName: Full=Chromosome chr5 scaffold_67, whole genome shotgun sequence;	_	PF00332.13|Glyco_hydro_17|Glycosyl hydrolases family 17|m.73034:37-294
comp66948_c0	1285.41	14	94.335	1.85	9.3835e-103	6.55159e-100	-6.04327	down	6.04327	up	yes	OK	unnamed protein product [Coffea canephora]	RecName: Full=Acid phosphatase 1; AltName: Full=Apase-1(1); Flags: Precursor	hypothetical protein	_	PF03767.9|Acid_phosphat_B|HAD superfamily, subfamily IIIB (Acid phosphatase)|m.73940:35-253
comp177388_c0	54.5	0.5	3.875	0.03	1.8787e-17	8.71906e-16	-6.03026	down	6.03026	up	yes	OK	hypothetical protein AMTR_s00156p00081710 [Amborella trichopoda]	RecName: Full=Protein NRT1/ PTR FAMILY 3.1; Short=AtNPF3.1 [Arabidopsis thaliana]	hypothetical protein	_	PF00854.16|PTR2|POT family|m.4658:3-279
comp138577_c0	54.5	0.5	5.785	0.045	2.28808e-17	1.05569e-15	-6.03026	down	6.03026	up	yes	OK	hypothetical protein MIMGU_mgv1a015489mg [Erythranthe guttata]	RecName: Full=HVA22-like protein f; Short=AtHVA22f [Arabidopsis thaliana]	Putative uncharacterized protein	REEP5_6	PF03134.14|TB2_DP1_HVA22|TB2/DP1, HVA22 family|m.81742:14-100
comp88284_c0	144	1.5	8.865	0.075	3.18061e-35	3.72315e-33	-6.02197	down	6.02197	up	yes	OK	PREDICTED: pistil-specific extensin-like protein-like [Vitis vinifera]	_	_	_	PF01190.12|Pollen_Ole_e_I|Pollen proteins Ole e I like|m.94049:117-209
comp77133_c0	98.975	1	13.915	0.115	1.15985e-26	9.12348e-25	-6.02061	down	6.02061	up	yes	OK	Expansin A1, ALPHA 1.2,EXPA1 [Theobroma cacao]	RecName: Full=Expansin-A10; Short=AtEXPA10; AltName: Full=Alpha-expansin-10; Short=At-EXP10; Short=AtEx10; AltName: Full=Ath-ExpAlpha-1.1; Flags: Precursor [Arabid	_	_	_
comp51555_c0	229.5	2.5	59.115	0.52	1.37635e-47	2.47358e-45	-5.99513	down	5.99513	up	yes	OK	_	_	_	_	_
comp91784_c0	7152.94	81.5	285.725	4.535	1.62605e-222	1.06909e-218	-5.9869	down	5.9869	up	yes	OK	COBRA-like extracellular glycosyl-phosphatidyl inositol-anchored protein family [Theobroma COBRA-like extracellular glycosyl-phosph	RecName: Full=COBRA-like protein 4; Flags: Precursor [Arabidopsis thaliana]	SubName: Full=Putative uncharacterized protein;	_	PF04833.10|COBRA|COBRA-like protein|m.20320:49-214
comp451858_c0	9	0	1.18	0	0.00143201	0.013586	-5.97836	down	5.97836	up	yes	OK	hypothetical protein JCGZ_20800 [Jatropha curcas]	RecName: Full=pEARLI1-like lipid transfer protein 3; Flags: Precursor [Arabidopsis thaliana]	hypothetical protein	_	PF14547.1|Hydrophob_seed|Hydrophobic seed protein|m.50962:52-135;PF00234.17|Tryp_alpha_amyl|Protease inhibitor/seed storage/LTP family|m.50962:52-134
comp362208_c0	9	0	1.045	0	0.00146874	0.0138754	-5.97836	down	5.97836	up	yes	OK	_	_	_	_	_
comp68106_c0	9	0	4.745	0	0.00146894	0.0138754	-5.97836	down	5.97836	up	yes	OK	PREDICTED: serine/threonine-protein kinase SRK2I-like [Solanum lycopersicum]	RecName: Full=Serine/threonine-protein kinase SAPK10; AltName: Full=Osmotic stress/abscisic acid-activated protein kinase 10 [Oryza sativa Japonica Group]	_	SNRK2	_
comp52890_c0	9	0	2.045	0	0.00146932	0.0138766	-5.97836	down	5.97836	up	yes	OK	_	_	_	_	_
comp61467_c0	9.015	0	2.075	0	0.00147115	0.0138905	-5.97836	down	5.97836	up	yes	OK	PREDICTED: aluminum-activated malate transporter 4-like [Solanum tuberosum]	RecName: Full=Aluminum-activated malate transporter 6; Short=AtALMT6 [Arabidopsis thaliana]	_	_	_
comp352503_c0	9	0	1.585	0	0.00147139	0.0138911	-5.97836	down	5.97836	up	yes	OK	_	_	_	_	_
comp68479_c0	9	0	2.4	0	0.0014717	0.0138924	-5.97836	down	5.97836	up	yes	OK	_	_	_	_	_
comp3849_c0	9	0	1.145	0	0.0014721	0.0138945	-5.97836	down	5.97836	up	yes	OK	unnamed protein product [Coffea canephora]	_	_	_	PF12796.2|Ank_2|Ankyrin repeats (3 copies)|m.35839:126-203;PF13961.1|DUF4219|Domain of unknown function (DUF4219)|m.35839:17-43;PF00023.25|Ank|Ankyrin repeat|m.35839:156-179
comp380867_c0	9	0	1.095	0	0.00159369	0.0148943	-5.97836	down	5.97836	up	yes	OK	PREDICTED: probable receptor-like protein kinase At5g15080-like [Vitis vinifera]	RecName: Full=Probable receptor-like protein kinase At5g15080 [Arabidopsis thaliana]	_	_	_
comp477961_c0	9	0	1.245	0	0.00159369	0.0148943	-5.97836	down	5.97836	up	yes	OK	PREDICTED: myb-like protein X-like [Solanum tuberosum]	_	_	_	_
comp58086_c0	9	0	3.615	0	0.00159416	0.0148969	-5.97836	down	5.97836	up	yes	OK	hypothetical protein PRUPE_ppa002559mg [Prunus persica]	_	_	E3.2.1.21	_
comp370044_c0	9	0	1.48	0	0.00159445	0.014897	-5.97836	down	5.97836	up	yes	OK	unnamed protein product [Coffea canephora]	RecName: Full=Probable xyloglucan endotransglucosylase/hydrolase protein 30; Short=At-XTH30; Short=XTH-30; Flags: Precursor [Arabidopsis thaliana]	Os02g0696500	E2.4.1.207	PF00722.16|Glyco_hydro_16|Glycosyl hydrolases family 16|m.18190:84-161
comp83273_c0	9	0	1.335	0	0.00159488	0.0148983	-5.97836	down	5.97836	up	yes	OK	_	_	_	_	_
comp49793_c0	9	0	1.55	0	0.00182788	0.0167971	-5.97836	down	5.97836	up	yes	OK	putative polyprotein [Sorghum propinquum]	RecName: Full=Uncharacterized mitochondrial protein AtMg00810; AltName: Full=ORF240b (mitochondrion) [Arabidopsis thaliana]	_	_	PF07727.9|RVT_2|Reverse transcriptase (RNA-dependent DNA polymerase)|m.96063:2-134
comp6263_c0	9	0	0.96	0	0.00182795	0.0167971	-5.97836	down	5.97836	up	yes	OK	_	_	_	_	_
comp78667_c0	9	0	1.41	0	0.00182785	0.0167971	-5.97836	down	5.97836	up	yes	OK	unnamed protein product [Coffea canephora]	_	_	_	_
comp79809_c0	9	0	1.215	0	0.00182763	0.0167971	-5.97836	down	5.97836	up	yes	OK	_	_	_	_	_
comp51435_c0	9	0	1.81	0	0.00182819	0.0167974	-5.97836	down	5.97836	up	yes	OK	hypothetical protein MTR_4g028110 [Medicago truncatula]	_	_	_	_
comp212690_c0	9	0	2.695	0	0.00223413	0.0200279	-5.97836	down	5.97836	up	yes	OK	_	_	_	_	_
comp739968_c0	9	0	0.615	0	0.00225034	0.0201596	-5.97836	down	5.97836	up	yes	OK	hypothetical protein VITISV_038921 [Vitis vinifera]	RecName: Full=Piriformospora indica-insensitive protein 2; Flags: Precursor [Arabidopsis thaliana]	SubName: Full=Chromosome chr1 scaffold_5, whole genome shotgun sequence;	_	PF12799.2|LRR_4|Leucine Rich repeats (2 copies)|m.86487:46-82;PF12799.2|LRR_4|Leucine Rich repeats (2 copies)|m.86487:121-154;PF12799.2|LRR_4|Leucine Rich repeats (2 copies)|m.86487:141-178;PF12799.2|LRR_4|Leucine Rich repeats (2 copies)|m.86487:214-251;PF13855.1|LRR_8|Leucine rich repeat|m.86487:95-153;PF00560.28|LRR_1|Leucine Rich Repeat|m.86487:21-44;PF00560.28|LRR_1|Leucine Rich Repeat|m.8648…
comp35554_c0	9	0	2.33	0	0.0049518	0.0402723	-5.97836	down	5.97836	up	yes	OK	_	_	_	_	_
comp80128_c0	835.93	9.5	131.555	1.2	2.58278e-101	1.71238e-98	-5.97696	down	5.97696	up	yes	OK	hypothetical protein JCGZ_02716 [Jatropha curcas]	_	_	_	_
comp91881_c0	138	1.5	5.705	0.05	1.01622e-34	1.16367e-32	-5.96064	down	5.96064	up	yes	OK	conserved hypothetical protein [Ricinus communis]	RecName: Full=O-acyltransferase WSD1; AltName: Full=Diacylglycerol O-acyltransferase; Short=DGAT; AltName: Full=Long-chain-alcohol O-fatty-acyltransferase; AltName:	_	_	PF06974.8|DUF1298|Protein of unknown function (DUF1298)|m.25907:310-460;PF03007.11|WES_acyltransf|Wax ester synthase-like Acyl-CoA acyltransferase domain|m.25907:105-259
comp32745_c0	138	1.5	51.8	5.165	4.03496e-22	2.46589e-20	-5.96064	down	5.96064	up	yes	OK	PREDICTED: uncharacterized membrane protein At1g06890-like [Solanum lycopersicum]	RecName: Full=Uncharacterized membrane protein At1g06890 [Arabidopsis thaliana]	_	SLC35E3	_
comp90136_c0	518	6	33.225	1.085	1.10381e-58	2.76497e-56	-5.94036	down	5.94036	up	yes	OK	kinesin, putative [Ricinus kinesin, putative [Ricinus communis]	RecName: Full=Kinesin-3; AltName: Full=Kinesin-like protein C [Arabidopsis thaliana]	SubName: Full=Chromosome chr19 scaffold_4, whole genome shotgun sequence;	KIFC1	PF00225.18|Kinesin|Kinesin motor domain|m.21853:1-252
comp80874_c0	348	4	22.525	0.2	1.07469e-58	2.70894e-56	-5.9393	down	5.9393	up	yes	OK	putative receptor-like protein kinase [Morus notabilis]	RecName: Full=Probable receptor-like protein kinase At2g42960 [Arabidopsis thaliana]	hypothetical protein	_	PF00069.20|Pkinase|Protein kinase domain|m.76336:160-322;PF07714.12|Pkinase_Tyr|Protein tyrosine kinase|m.76336:161-308
comp89263_c0	51	0.5	2.6	0.02	1.86368e-16	8.11471e-15	-5.93476	down	5.93476	up	yes	OK	carbohydrate oxidase [Lactuca sativa]	RecName: Full=Reticuline oxidase-like protein; Flags: Precursor [Arabidopsis thaliana]	SubName: Full=Chromosome chr10 scaffold_50, whole genome shotgun sequence;	_	PF01565.18|FAD_binding_4|FAD binding domain|m.93465:83-218
comp94911_c1	8.5	0	1.41	0	0.00272621	0.0239121	-5.89724	down	5.89724	up	yes	OK	_	_	_	_	_
comp71002_c0	8.5	0	1.485	0	0.00272662	0.0239131	-5.89724	down	5.89724	up	yes	OK	_	_	_	_	_
comp451709_c0	8.5	0	1.655	0	0.00272711	0.0239147	-5.89724	down	5.89724	up	yes	OK	PREDICTED: aspartic proteinase nepenthesin-2-like [Cucumis sativus]	RecName: Full=Uncharacterized protein PB18E9.04c; Flags: Precursor [Schizosaccharomyces pombe 972h-]	annotation not avaliable	_	PF14543.1|TAXi_N|Xylanase inhibitor N-terminal|m.50972:78-142;PF00026.18|Asp|Eukaryotic aspartyl protease|m.50972:77-131
comp171996_c0	8.5	0	2.05	0	0.00272777	0.0239152	-5.89724	down	5.89724	up	yes	OK	_	_	_	_	_
comp57948_c0	8.5	0	0.785	0	0.00272764	0.0239152	-5.89724	down	5.89724	up	yes	OK	_	_	_	_	_
comp13279_c0	8.5	0	0.935	0	0.00272945	0.0239273	-5.89724	down	5.89724	up	yes	OK	PREDICTED: formin-like protein 11-like [Solanum tuberosum]	_	_	_	_
comp67058_c0	8.5	0	1.285	0	0.00272985	0.0239281	-5.89724	down	5.89724	up	yes	OK	_	_	_	_	_
comp69046_c0	8.5	0	1.64	0	0.00273056	0.0239317	-5.89724	down	5.89724	up	yes	OK	_	_	_	_	_
comp450652_c0	8.5	0	1.02	0	0.00287111	0.0250079	-5.89724	down	5.89724	up	yes	OK	PREDICTED: ABC transporter B family member 13-like [Cicer arietinum]	RecName: Full=ABC transporter B family member 13; Short=ABC transporter ABCB.13; Short=AtABCB13; AltName: Full=P-glycoprotein 13; AltName: Full=Putative multidrug	_	ABCB1	PF00005.22|ABC_tran|ABC transporter|m.50968:3-139;PF09818.4|ABC_ATPase|Predicted ATPase of the ABC class|m.50968:85-162
comp68891_c0	8.5	0	2.815	0	0.00287984	0.0250757	-5.89724	down	5.89724	up	yes	OK	_	_	_	_	_
comp235541_c0	8.5	0	1.1	0	0.00316337	0.0272202	-5.89724	down	5.89724	up	yes	OK	_	_	_	_	_
comp67398_c0	8.5	0	0.995	0	0.00316403	0.0272227	-5.89724	down	5.89724	up	yes	OK	_	_	_	_	_
comp4097_c0	8.5	0	1.66	0	0.00317612	0.0273149	-5.89724	down	5.89724	up	yes	OK	hypothetical protein EUGRSUZ_A01247 [Eucalyptus grandis]	RecName: Full=Short-chain dehydrogenase TIC 32, chloroplastic; AltName: Full=Translocon at the inner envelope membrane of chloroplasts 32; Short=PsTIC32	_	_	_
comp152377_c0	8.5	0	2.375	0	0.00372554	0.0313195	-5.89724	down	5.89724	up	yes	OK	_	_	_	_	_
comp106757_c0	8.5	0	2.91	0	0.00372631	0.0313222	-5.89724	down	5.89724	up	yes	OK	_	_	_	_	_
comp246110_c0	8.5	0	1.59	0	0.00372665	0.0313222	-5.89724	down	5.89724	up	yes	OK	hypothetical protein EUTSA_v10022324mg, partial [Eutrema salsugineum]	_	unknown protein; unknown protein; FUNCTIONS IN: molecular_function unknown; INVOLVED IN: bio [...]	_	_
comp54058_c0	8.5	0	1.395	0	0.0037287	0.0313361	-5.89724	down	5.89724	up	yes	OK	_	_	_	_	_
comp68895_c0	8.355	0	1.675	0	0.00372939	0.0313386	-5.89724	down	5.89724	up	yes	OK	_	_	_	_	_
comp9474_c0	8.5	0	0.685	0	0.00469577	0.0384557	-5.89724	down	5.89724	up	yes	OK	PREDICTED: probable receptor-like serine/threonine-protein kinase At5g57670-like [Vitis vinifera]	RecName: Full=Probable receptor-like serine/threonine-protein kinase At5g57670 [Arabidopsis thaliana]	SubName: Full=Chromosome chr11 scaffold_56, whole genome shotgun sequence;	_	PF00069.20|Pkinase|Protein kinase domain|m.81030:83-287;PF07714.12|Pkinase_Tyr|Protein tyrosine kinase|m.81030:84-287
comp38011_c0	8.5	0	2.34	0	0.00611985	0.0480164	-5.89724	down	5.89724	up	yes	OK	hypothetical protein POPTR_0001s37110g [Populus trichocarpa]	_	_	_	_
comp70746_c0	214	2.5	5.315	0.05	3.86764e-46	6.54819e-44	-5.89431	down	5.89431	up	yes	OK	PREDICTED: sucrose synthase 7-like [Solanum lycopersicum]	RecName: Full=Sucrose synthase 6; Short=AtSUS6; AltName: Full=Sucrose-UDP glucosyltransferase 6 [Arabidopsis thaliana]	SubName: Full=Chromosome undetermined scaffold_30, whole genome shotgun sequence;	E2.4.1.13	PF00862.14|Sucrose_synth|Sucrose synthase|m.19903:10-559;PF00534.15|Glycos_transf_1|Glycosyl transferases group 1|m.19903:566-733
comp53540_c0	210.5	2.5	24.82	0.265	4.34855e-45	7.19262e-43	-5.87054	down	5.87054	up	yes	OK	_	_	_	_	_
comp99320_c0	1942.93	24	182.185	2.945	2.26304e-128	2.55067e-125	-5.86604	down	5.86604	up	yes	OK	hybrid proline-rich protein [Gossypium hirsutum]	RecName: Full=14 kDa proline-rich protein DC2.15; Flags: Precursor	protease inhibitor/seed storage/lipid transfer protein (LTP) family protein; protease inhibi [...]	_	PF14547.1|Hydrophob_seed|Hydrophobic seed protein|m.43975:38-119;PF00234.17|Tryp_alpha_amyl|Protease inhibitor/seed storage/LTP family|m.43975:62-119
comp110712_c0	287.23	3.5	24.105	0.235	2.11079e-53	4.60042e-51	-5.85129	down	5.85129	up	yes	OK	PREDICTED: uncharacterized protein LOC101245805 [Solanum lycopersicum]	RecName: Full=Classical arabinogalactan protein 9; Flags: Precursor [Arabidopsis thaliana]	_	_	_
comp97544_c0	1154.44	14.5	35.895	0.675	1.54502e-94	9.16521e-92	-5.83797	down	5.83797	up	yes	OK	RING/U-box domain-containing protein isoform 1 [Theobroma cacao]	RecName: Full=E3 ubiquitin-protein ligase At1g12760; AltName: Full=RING finger protein At1g12760 [Arabidopsis thaliana]	zinc finger (C3HC4-type RING finger) family protein; zinc finger (C3HC4-type RING finger) fa [...]	_	PF13639.1|zf-RING_2|Ring finger domain|m.53396:293-335;PF12678.2|zf-rbx1|RING-H2 zinc finger|m.53396:288-335
comp99254_c0	2259.01	28.5	208.41	5.475	4.75302e-116	4.03225e-113	-5.83649	down	5.83649	up	yes	OK	cellulose synthase CesA-1 [Zinnia violacea]	RecName: Full=Cellulose synthase A catalytic subunit 8 [UDP-forming]	annotation not avaliable	CESA	PF03552.9|Cellulose_synt|Cellulose synthase|m.44303:46-272
comp91976_c0	166	2	5.58	0.46	5.93119e-26	4.49522e-24	-5.83564	down	5.83564	up	yes	OK	hypothetical protein POPTR_0001s35900g [Populus trichocarpa]	_	hypothetical protein	_	PF14576.1|SEO_N|Sieve element occlusion N-terminus|m.20895:86-374;PF14577.1|SEO_C|Sieve element occlusion C-terminus|m.20895:538-674
comp89732_c0	47.5	0.5	4.925	0.04	2.37318e-15	9.52516e-14	-5.83249	down	5.83249	up	yes	OK	_	_	_	_	_
comp90409_c0	322.5	4	12.36	0.125	9.35079e-57	2.21546e-54	-5.82956	down	5.82956	up	yes	OK	PREDICTED: multidrug and toxin extrusion protein 1 [Vitis vinifera]	RecName: Full=MATE efflux family protein 9; AltName: Full=Protein DETOXIFICATION 1-like 5; AltName: Full=Protein DTX6 [Arabidopsis thaliana]	SubName: Full=Chromosome chr5 scaffold_64, whole genome shotgun sequence;	TC.MATE, SLC47A, norM, mdtK, dinF	PF01554.13|MatE|MatE|m.21352:55-214;PF01554.13|MatE|MatE|m.21352:286-447
comp104112_c0	242.5	3	34.905	0.345	7.74179e-50	1.50816e-47	-5.82126	down	5.82126	up	yes	OK	PREDICTED: expansin-A4-like [Prunus mume]	RecName: Full=Expansin-A6; Short=AtEXPA6; AltName: Full=Alpha-expansin-6; Short=At-EXP6; Short=AtEx6; AltName: Full=Ath-ExpAlpha-1.8; Flags: Precursor [Arabidopsis	SubName: Full=Chromosome chr13 scaffold_17, whole genome shotgun sequence;	_	PF03330.13|DPBB_1|Rare lipoprotein A (RlpA)-like double-psi beta-barrel|m.5058:66-150
comp29137_c0	47	0.5	9.99	0.085	2.89703e-13	9.84777e-12	-5.81727	down	5.81727	up	yes	OK	PREDICTED: UDP-glucose 6-dehydrogenase [Vitis vinifera]	RecName: Full=UDP-glucose 6-dehydrogenase 3; Short=UDP-Glc dehydrogenase 3; Short=UDP-GlcDH 3; Short=UDPGDH 3; AltName: Full=At-UGD3 [Arabidopsis thaliana]	_	UGDH, ugd	PF03721.9|UDPG_MGDP_dh_N|UDP-glucose/GDP-mannose dehydrogenase family, NAD binding domain|m.1589:20-132
comp99634_c0	2146.5	27.5	197.18	5.38	2.86253e-121	2.88617e-118	-5.81414	down	5.81414	up	yes	OK	cellulose synthase CesA-1 [Zinnia violacea]	RecName: Full=Cellulose synthase A catalytic subunit 8 [UDP-forming]	_	CESA	PF14569.1|zf-UDP|Zinc-binding RING-finger|m.40227:7-60
comp18904_c0	8	0	1.485	0	0.00275205	0.0240848	-5.81129	down	5.81129	up	yes	OK	Uncharacterized protein TCM_041870 [Theobroma cacao]	_	_	_	_
comp363014_c0	8	0	1.11	0	0.00275181	0.0240848	-5.81129	down	5.81129	up	yes	OK	PREDICTED: probable xyloglucan endotransglucosylase/hydrolase protein 32-like [Solanum lycopersicum]	RecName: Full=Probable xyloglucan endotransglucosylase/hydrolase protein 32; Short=At-XTH32; Short=XTH-32; Flags: Precursor [Arabidopsis thaliana]	SubName: Full=Chromosome chr8 scaffold_106, whole genome shotgun sequence;	E2.4.1.207	PF00722.16|Glyco_hydro_16|Glycosyl hydrolases family 16|m.1301:60-190
comp59201_c0	8	0	0.935	0	0.0027523	0.0240848	-5.81129	down	5.81129	up	yes	OK	Ankyrin repeat family protein, putative [Theobroma cacao]	_	_	_	_
comp69690_c0	8	0	3.425	0	0.00275167	0.0240848	-5.81129	down	5.81129	up	yes	OK	_	_	_	_	_
comp83798_c0	8	0	0.76	0	0.00527275	0.0424018	-5.81129	down	5.81129	up	yes	OK	_	_	_	_	_
comp26652_c0	8	0	0.68	0	0.00528001	0.042432	-5.81129	down	5.81129	up	yes	OK	PREDICTED: probable pectate lyase 16-like [Solanum lycopersicum]	RecName: Full=Putative pectate lyase 2; Flags: Precursor	SubName: Full=Putative uncharacterized protein (Chromosome chr10 scaffold_179, whole genome [...]	E4.2.2.2, pel	PF00544.14|Pec_lyase_C|Pectate lyase|m.4783:115-292
comp29635_c0	8	0	2.87	0	0.0052806	0.042432	-5.81129	down	5.81129	up	yes	OK	unnamed protein product [Coffea canephora]	_	_	tag	_
comp46301_c0	8	0	0.84	0	0.0052784	0.042432	-5.81129	down	5.81129	up	yes	OK	ethylene-responsive transcription factor ERF017 [Arabidopsis thaliana]	RecName: Full=Ethylene-responsive transcription factor ERF017 [Arabidopsis thaliana]	_	_	PF00847.15|AP2|AP2 domain|m.18476:1-43
comp47995_c0	8	0	1.03	0	0.00527955	0.042432	-5.81129	down	5.81129	up	yes	OK	hypothetical protein MIMGU_mgv1a024131mg, partial [Erythranthe guttata]	_	_	_	_
comp55262_c0	8	0	1.245	0	0.00527933	0.042432	-5.81129	down	5.81129	up	yes	OK	_	_	_	_	_
comp55357_c0	8	0	0.735	0	0.00528135	0.042432	-5.81129	down	5.81129	up	yes	OK	hypothetical protein L484_014826 [Morus notabilis]	_	SubName: Full=Chromosome chr10 scaffold_179, whole genome shotgun sequence;	_	_
comp36050_c0	8	0	1.555	0	0.00563126	0.0447332	-5.81129	down	5.81129	up	yes	OK	_	_	_	_	_
comp9506_c0	8	0	1.795	0	0.00563228	0.0447348	-5.81129	down	5.81129	up	yes	OK	_	_	_	_	_
comp347539_c0	8	0	1.69	0	0.00564493	0.0448101	-5.81129	down	5.81129	up	yes	OK	PREDICTED: uncharacterized protein LOC103435946 [Malus domestica]	_	_	_	PF05056.7|DUF674|Protein of unknown function (DUF674)|m.77152:13-95
comp216599_c0	8	0	1.81	0	0.0056461	0.0448106	-5.81129	down	5.81129	up	yes	OK	_	_	_	_	_
comp57816_c0	8	0	0.765	0	0.00564667	0.0448106	-5.81129	down	5.81129	up	yes	OK	_	_	_	_	_
comp80065_c0	8	0	1.4	0	0.00632172	0.0494365	-5.81129	down	5.81129	up	yes	OK	_	_	_	_	_
comp99741_c0	4286.11	56.5	157.17	4.76	4.16727e-141	5.87116e-138	-5.77573	down	5.77573	up	yes	OK	hypothetical protein CICLE_v10031403mg [Citrus clementina]	RecName: Full=Protein ESKIMO 1; AltName: Full=Protein trichome birefringence-like 29 [Arabidopsis thaliana]	hypothetical protein	_	PF13839.1|PC-Esterase|GDSL/SGNH-like Acyl-Esterase family found in Pmr5 and Cas1p|m.45352:172-462;PF14416.1|PMR5N|PMR5 N terminal Domain|m.45352:117-171
comp51898_c0	272.5	3.5	27.655	0.285	1.16024e-51	2.3715e-49	-5.77403	down	5.77403	up	yes	OK	PREDICTED: uncharacterized protein LOC102579472 [Solanum tuberosum]	_	_	_	_
comp82410_c0	45	0.5	5.09	0.045	1.61292e-14	6.10628e-13	-5.75474	down	5.75474	up	yes	OK	_	_	_	_	_
comp29752_c0	118.5	1.5	9.765	0.095	7.0067e-30	6.39084e-28	-5.74111	down	5.74111	up	yes	OK	hypothetical protein POPTR_0014s16990g [Populus trichocarpa]	RecName: Full=Glucose-1-phosphate adenylyltransferase small subunit, chloroplastic/amyloplastic; AltName: Full=ADP-glucose pyrophosphorylase; AltName: Full=ADP-glucos	RecName: Full=Glucose-1-phosphate adenylyltransferase; EC=2.7.7.27;; This protein plays a ro [...]	glgC	PF00483.18|NTP_transferase|Nucleotidyl transferase|m.1653:1-118
comp85724_c0	742.415	10	67.485	0.73	1.15906e-80	4.96993e-78	-5.73266	down	5.73266	up	yes	OK	PREDICTED: probable galacturonosyltransferase-like 2-like [Solanum lycopersicum]	RecName: Full=Probable galacturonosyltransferase-like 1; AltName: Full=Protein GAOLAOZHUANGREN 1; AltName: Full=Protein PARVUS [Arabidopsis thaliana]	SubName: Full=Chromosome chr4 scaffold_32, whole genome shotgun sequence;	_	PF01501.15|Glyco_transf_8|Glycosyl transferase family 8|m.78764:60-274
comp76355_c0	81	1	2.935	0.03	1.64364e-22	1.02732e-20	-5.73158	down	5.73158	up	yes	OK	serine-threonine protein kinase, plant-type, putative [Ricinus communis]	RecName: Full=Leucine-rich repeat receptor-like tyrosine-protein kinase At2g41820; Flags: Precursor [Arabidopsis thaliana]	_	_	PF13855.1|LRR_8|Leucine rich repeat|m.82330:125-183;PF13855.1|LRR_8|Leucine rich repeat|m.82330:242-301;PF13855.1|LRR_8|Leucine rich repeat|m.82330:364-422;PF13855.1|LRR_8|Leucine rich repeat|m.82330:437-495;PF00560.28|LRR_1|Leucine Rich Repeat|m.82330:172-194;PF00560.28|LRR_1|Leucine Rich Repeat|m.82330:218-235;PF00560.28|LRR_1|Leucine Rich Repeat|m.82330:243-263;PF00560.28|LRR_1|Leucine Rich Re…
comp93401_c0	263.5	3.5	8.245	0.095	3.49209e-52	7.32754e-50	-5.7256	down	5.7256	up	yes	OK	PREDICTED: dynamin-related protein 1C-like [Solanum tuberosum]	RecName: Full=Dynamin-related protein 1C; AltName: Full=Dynamin-like protein 5; AltName: Full=Dynamin-like protein C; AltName: Full=Dynamin-like protein DLP1 [Arab	SubName: Full=Chromosome chr1 scaffold_5, whole genome shotgun sequence;	_	PF01031.15|Dynamin_M|Dynamin central region|m.31489:59-338;PF02212.13|GED|Dynamin GTPase effector domain|m.31489:358-449;PF00350.18|Dynamin_N|Dynamin family|m.31489:2-50;PF00350.18|Dynamin_N|Dynamin family|m.31490:38-153
comp79473_c0	7.5	0	1.005	0	0.00521458	0.0420326	-5.71989	down	5.71989	up	yes	OK	_	_	_	_	_
comp603066_c0	7.5	0	0.605	0	0.00521557	0.0420362	-5.71989	down	5.71989	up	yes	OK	calcium lipid binding protein, putative [Ricinus communis]	RecName: Full=Synaptotagmin-4; AltName: Full=NTMC2T2.2; AltName: Full=Synaptotagmin D [Arabidopsis thaliana]	plant synaptotagmin	_	PF00168.25|C2|C2 domain|m.86526:4-51;PF00168.25|C2|C2 domain|m.86526:147-228
comp18277_c0	7.5	0	0.965	0	0.00521727	0.0420456	-5.71989	down	5.71989	up	yes	OK	PREDICTED: primary amine oxidase-like [Vitis vinifera]	_	_	AOC3, AOC2, tynA	PF02727.11|Cu_amine_oxidN2|Copper amine oxidase, N2 domain|m.81822:56-143;PF02728.11|Cu_amine_oxidN3|Copper amine oxidase, N3 domain|m.81822:151-202
comp22721_c0	7.5	0	0.84	0	0.00522287	0.0420757	-5.71989	down	5.71989	up	yes	OK	PREDICTED: agamous-like MADS-box protein AGL16-like [Citrus sinensis]	RecName: Full=MADS-box transcription factor 27; AltName: Full=OsMADS27; AltName: Full=RMADS218 [Oryza sativa Japonica Group]	hypothetical protein	_	PF00319.13|SRF-TF|SRF-type transcription factor (DNA-binding and dimerisation domain)|m.26268:1-43;PF01486.12|K-box|K-box region|m.26268:65-154
comp50986_c0	7.5	0	1.05	0	0.00522366	0.0420757	-5.71989	down	5.71989	up	yes	OK	_	_	_	_	_
comp65712_c0	7.5	0	0.885	0	0.00522359	0.0420757	-5.71989	down	5.71989	up	yes	OK	PREDICTED: LOW QUALITY PROTEIN: 3-hydroxy-3-methylglutaryl-coenzyme A reductase 1-like, partial [Malus domestica]	RecName: Full=3-hydroxy-3-methylglutaryl-coenzyme A reductase 2; Short=HMG-CoA reductase 2	hypothetical protein	E1.1.1.34	PF00368.13|HMG-CoA_red|Hydroxymethylglutaryl-coenzyme A reductase|m.26507:9-218
comp58223_c0	7.5	0	2.375	0	0.00522615	0.0420815	-5.71989	down	5.71989	up	yes	OK	_	_	_	_	_
comp76251_c0	7.5	0	2	0	0.00548257	0.0437502	-5.71989	down	5.71989	up	yes	OK	PREDICTED: uncharacterized protein LOC102604690 [Solanum tuberosum]	_	_	_	_
comp111921_c0	7.5	0	3.965	0	0.00548493	0.0437646	-5.71989	down	5.71989	up	yes	OK	_	_	_	_	_
comp24996_c0	7.5	0	0.97	0	0.00548556	0.0437652	-5.71989	down	5.71989	up	yes	OK	_	_	_	_	_
comp524476_c0	7.5	0	0.605	0	0.00606665	0.0476449	-5.71989	down	5.71989	up	yes	OK	_	_	_	_	_
comp83383_c0	7.5	0	3.02	0	0.0060662	0.0476449	-5.71989	down	5.71989	up	yes	OK	_	_	_	_	_
comp43792_c0	7.5	0	2.245	0	0.00609976	0.0478811	-5.71989	down	5.71989	up	yes	OK	_	_	_	_	_
comp64404_c0	7.5	0	1.49	0	0.00610065	0.0478833	-5.71989	down	5.71989	up	yes	OK	_	_	_	_	_
comp92961_c0	6464.41	89.02	289.845	8.07	1.95823e-194	6.71733e-191	-5.71405	down	5.71405	up	yes	OK	hypothetical protein CICLE_v10028754mg [Citrus clementina]	RecName: Full=Uncharacterized membrane protein At1g06890 [Arabidopsis thaliana]	SubName: Full=Chromosome chr6 scaffold_3, whole genome shotgun sequence;	SLC35E3	PF03151.11|TPT|Triose-phosphate Transporter family|m.34370:153-295;PF00892.15|EamA|EamA-like transporter family|m.34370:217-294
comp92217_c0	1014.38	14	44.76	0.495	2.03754e-107	1.50239e-104	-5.70104	down	5.70104	up	yes	OK	hypothetical protein CICLE_v10017825mg, partial [Citrus clementina]	_	hypothetical protein	_	PF04526.8|DUF568|Protein of unknown function (DUF568)|m.33279:84-197;PF03188.11|Cytochrom_B561|Eukaryotic cytochrome b561|m.33279:251-341
comp88856_c0	43	0.5	3.945	0.035	1.64207e-13	5.73504e-12	-5.68936	down	5.68936	up	yes	OK	PREDICTED: rac-like GTP-binding protein 7-like [Solanum lycopersicum]	RecName: Full=Rac-like GTP-binding protein 5; AltName: Full=GTPase protein RacD; AltName: Full=OsRac5; Flags: Precursor [Oryza sativa Japonica Group]	hypothetical protein	RAC1	PF00071.17|Ras|Ras family|m.92868:24-194;PF08477.8|Miro|Miro-like protein|m.92868:24-137;PF00025.16|Arf|ADP-ribosylation factor family|m.92868:14-87
comp102410_c0	683.23	9.5	67.52	0.755	9.20805e-90	4.9087e-87	-5.68539	down	5.68539	up	yes	OK	Pollen-specific protein SF3 [Morus notabilis]	RecName: Full=Remorin; AltName: Full=pp34 [Solanum tuberosum]	hypothetical protein	_	PF03763.8|Remorin_C|Remorin, C-terminal region|m.36677:56-162
comp94020_c2	3680.58	52.5	103.025	2.19	7.92098e-165	1.64458e-161	-5.66174	down	5.66174	up	yes	OK	tetratricopeptide repeat domain-containing protein [Arabidopsis thaliana]	_	kinesin light chain-related; kinesin light chain-related; FUNCTIONS IN: binding; INVOLVED IN [...]	_	PF13424.1|TPR_12|Tetratricopeptide repeat|m.12911:394-468;PF13424.1|TPR_12|Tetratricopeptide repeat|m.12911:566-637;PF13414.1|TPR_11|TPR repeat|m.12911:403-467;PF00515.23|TPR_1|Tetratricopeptide repeat|m.12911:402-425;PF07719.12|TPR_2|Tetratricopeptide repeat|m.12911:401-426;PF13374.1|TPR_10|Tetratricopeptide repeat|m.12911:566-604;PF13374.1|TPR_10|Tetratricopeptide repeat|m.12911:605-646;PF13176…
comp86220_c0	42	0.5	1.935	0.02	9.77185e-14	3.47753e-12	-5.65553	down	5.65553	up	yes	OK	PREDICTED: U-box domain-containing protein 4-like [Solanum lycopersicum]	_	SubName: Full=Chromosome chr4 scaffold_6, whole genome shotgun sequence;	_	_
comp80373_c0	41	0.5	8.255	0.085	7.39449e-13	2.43898e-11	-5.62089	down	5.62089	up	yes	OK	hypothetical protein VITISV_025700 [Vitis vinifera]	RecName: Full=Serine/threonine-protein kinase Nek2; AltName: Full=NimA-related protein kinase 2; AltName: Full=OsNek2 [Oryza sativa Japonica Group]	_	NEK	_
comp103819_c0	311.5	4.5	40.55	0.47	1.65306e-55	3.78033e-53	-5.6137	down	5.6137	up	yes	OK	L-ascorbate oxidase-like protein [Medicago truncatula]	RecName: Full=L-ascorbate oxidase homolog; AltName: Full=Pollen-specific protein NTP303; Flags: Precursor	_	_	PF07732.10|Cu-oxidase_3|Multicopper oxidase|m.36453:35-128
comp87636_c1	241.5	3.5	19.565	0.225	1.47982e-48	2.76666e-46	-5.59989	down	5.59989	up	yes	OK	PREDICTED: glucan endo-1,3-beta-glucosidase-like protein 3-like [Solanum lycopersicum]	RecName: Full=Glucan endo-1,3-beta-glucosidase-like protein 3; Flags: Precursor [Arabidopsis thaliana]	_	_	PF07983.8|X8|X8 domain|m.89443:44-114
comp89456_c0	2241.99	33.5	99.91	3.89	2.25183e-118	2.06584e-115	-5.59319	down	5.59319	up	yes	OK	PREDICTED: fasciclin-like arabinogalactan protein 1-like [Solanum tuberosum]	RecName: Full=Fasciclin-like arabinogalactan protein 1; Flags: Precursor [Arabidopsis thaliana]	SubName: Full=Chromosome chr19 scaffold_66, whole genome shotgun sequence;	_	PF02469.17|Fasciclin|Fasciclin domain|m.95879:39-115;PF02469.17|Fasciclin|Fasciclin domain|m.95879:200-329
comp86623_c0	106.385	1.5	11.11	0.125	1.96961e-28	1.69277e-26	-5.58727	down	5.58727	up	yes	OK	PREDICTED: early nodulin-like protein 2-like [Solanum tuberosum]	RecName: Full=Early nodulin-like protein 1; AltName: Full=Phytocyanin-like protein; Flags: Precursor [Arabidopsis thaliana]	_	_	_
comp110196_c0	138.5	2	20.79	0.24	1.80046e-34	2.0322e-32	-5.57459	down	5.57459	up	yes	OK	hypothetical protein PRUPE_ppa003860mg [Prunus persica]	RecName: Full=L-ascorbate oxidase homolog; Flags: Precursor	_	_	PF07731.9|Cu-oxidase_2|Multicopper oxidase|m.1350:103-177
comp99098_c1	1059.05	16	110.555	1.34	1.09419e-101	7.31594e-99	-5.57238	down	5.57238	up	yes	OK	cellulose synthase CesA-1 [Zinnia violacea]	RecName: Full=Cellulose synthase A catalytic subunit 8 [UDP-forming]	_	CESA	PF03552.9|Cellulose_synt|Cellulose synthase|m.40025:1-142
comp98663_c0	22231.3	337.995	2614.91	47.695	1.16226e-229	1.01888e-225	-5.57212	down	5.57212	up	yes	OK	unnamed protein product [Coffea canephora]	RecName: Full=Uncharacterized protein At5g22580 [Arabidopsis thaliana]	annotation not avaliable	_	PF07876.7|Dabb|Stress responsive A/B Barrel Domain|m.41561:5-97
comp78322_c0	366.52	5.5	27.34	0.33	7.7983e-63	2.20524e-60	-5.56466	down	5.56466	up	yes	OK	RecName: Full=Peroxiredoxin Q, chloroplastic; AltName: Full=Thioredoxin reductase; Flags: peroxiredoxin Q [Populus trichocarpa	RecName: Full=Peroxiredoxin Q, chloroplastic; AltName: Full=Thioredoxin reductase; Flags: Precursor	peroxiredoxin	BCP, PRXQ, DOT5	PF00578.16|AhpC-TSA|AhpC/TSA family|m.3187:113-230;PF08534.5|Redoxin|Redoxin|m.3187:109-245
comp93663_c0	1084.81	16.5	41.595	0.915	2.83457e-104	2.05173e-101	-5.56259	down	5.56259	up	yes	OK	hypothetical protein MIMGU_mgv1a008038mg [Erythranthe guttata]	_	expressed protein	_	PF03151.11|TPT|Triose-phosphate Transporter family|m.29330:4-105
comp62942_c0	72	1	4.075	0.045	1.49898e-21	8.91218e-20	-5.56197	down	5.56197	up	yes	OK	RAN GTPase activating protein 1 isoform 1 [Theobroma cacao]	RecName: Full=RAN GTPase-activating protein 2; Short=AtRanGAP2; Short=RanGAP2 [Arabidopsis thaliana]	SubName: Full=Chromosome chr7 scaffold_31, whole genome shotgun sequence;	RANGAP1	PF13516.1|LRR_6|Leucine Rich repeat|m.81483:62-82;PF13516.1|LRR_6|Leucine Rich repeat|m.81483:117-138;PF13516.1|LRR_6|Leucine Rich repeat|m.81483:172-194;PF13516.1|LRR_6|Leucine Rich repeat|m.81483:202-223;PF13516.1|LRR_6|Leucine Rich repeat|m.81483:260-280;PF13504.1|LRR_7|Leucine rich repeat|m.81483:63-74;PF13504.1|LRR_7|Leucine rich repeat|m.81483:90-100;PF13504.1|LRR_7|Leucine rich repeat|m.81…
comp86734_c0	3486.67	54.5	152.525	2.96	8.18015e-161	1.53664e-157	-5.53	down	5.53	up	yes	OK	PREDICTED: uncharacterized protein LOC101263549 [Solanum lycopersicum]	_	hypothetical protein	_	PF03351.12|DOMON|DOMON domain|m.88180:51-115;PF03188.11|Cytochrom_B561|Eukaryotic cytochrome b561|m.88180:233-332
comp110815_c0	291.5	4.5	21.55	0.265	1.8979e-55	4.31523e-53	-5.51801	down	5.51801	up	yes	OK	hypothetical protein MIMGU_mgv1a022607mg [Erythranthe guttata]	RecName: Full=Hevamine-A; Includes: RecName: Full=Chitinase; Includes: RecName: Full=Lysozyme; Flags: Precursor	hypothetical protein	E3.2.1.14	PF00704.23|Glyco_hydro_18|Glycosyl hydrolases family 18|m.1430:27-249
comp80117_c0	101.5	1.5	10.645	0.125	1.7682e-27	1.45927e-25	-5.51799	down	5.51799	up	yes	OK	auxin-induced SAUR-like protein [Capsicum annuum]	RecName: Full=Auxin-induced protein X10A [Glycine max]	_	SAUR	PF02519.9|Auxin_inducible|Auxin responsive protein|m.74908:8-99
comp82117_c0	38	0.5	7.21	0.075	2.75085e-12	8.6571e-11	-5.51166	down	5.51166	up	yes	OK	MYB-related transcription factor [Salvia miltiorrhiza]	RecName: Full=Protein ODORANT1; AltName: Full=MYB-like protein ODO1	hypothetical protein	MYBP	PF00249.26|Myb_DNA-binding|Myb-like DNA-binding domain|m.84588:14-61;PF00249.26|Myb_DNA-binding|Myb-like DNA-binding domain|m.84588:72-103;PF13921.1|Myb_DNA-bind_6|Myb-like DNA-binding domain|m.84588:17-77
comp69472_c0	38.09	0.5	10.315	0.11	4.5218e-10	1.1553e-08	-5.51166	down	5.51166	up	yes	OK	PREDICTED: fibroin heavy chain-like [Solanum tuberosum]	RecName: Full=Glycine-rich cell wall structural protein 1; Flags: Precursor [Petunia x hybrida]	_	_	_
comp109332_c0	68.5	1	15.96	0.19	1.02826e-20	5.87025e-19	-5.49023	down	5.49023	up	yes	OK	PREDICTED: uncharacterized protein LOC101295759 [Fragaria vesca subsp. vesca]	RecName: Full=Rac-like GTP-binding protein RAC2; Flags: Precursor	rop-family small GTPase	RAC1	PF00071.17|Ras|Ras family|m.73389:8-98;PF08477.8|Miro|Miro-like protein|m.73389:8-98
comp43984_c0	68.5	1	13.6	0.16	1.08364e-20	6.17747e-19	-5.49023	down	5.49023	up	yes	OK	PLAC8 family protein [Theobroma PLAC8 family protein [Theobroma cacao]	RecName: Full=Protein MID1-COMPLEMENTING ACTIVITY 1 [Arabidopsis thaliana]	_	_	_
comp96262_c0	24043.8	389	586.13	15.235	5.18591e-290	8.18306e-286	-5.48248	down	5.48248	up	yes	OK	cellulose synthase A1 [Neolamarckia cadamba]	RecName: Full=Cellulose synthase A catalytic subunit 9 [UDP-forming]	cellulose synthase (EC:2.4.1.12)	CESA	PF03552.9|Cellulose_synt|Cellulose synthase|m.64804:331-921;PF14569.1|zf-UDP|Zinc-binding RING-finger|m.64804:26-105;PF13632.1|Glyco_trans_2_3|Glycosyl transferase family group 2|m.64804:672-860;PF14570.1|zf-RING_4|RING/Ubox like zinc-binding domain|m.64804:37-87
comp97236_c0	5526.98	90.5	118.23	5.165	7.7617e-150	1.33125e-146	-5.46393	down	5.46393	up	yes	OK	PREDICTED: probable leucine-rich repeat receptor-like protein kinase At5g49770-like [Solanum lycopersicum]	RecName: Full=Probable leucine-rich repeat receptor-like protein kinase At5g49770; Flags: Precursor [Arabidopsis thaliana]	SubName: Full=Chromosome chr8 scaffold_68, whole genome shotgun sequence;	_	PF07714.12|Pkinase_Tyr|Protein tyrosine kinase|m.54849:633-899;PF00069.20|Pkinase|Protein kinase domain|m.54849:631-897;PF13855.1|LRR_8|Leucine rich repeat|m.54849:243-300;PF08263.7|LRRNT_2|Leucine rich repeat N-terminal domain|m.54849:29-63;PF08263.7|LRRNT_2|Leucine rich repeat N-terminal domain|m.54849:595-601;PF08263.7|LRRNT_2|Leucine rich repeat N-terminal domain|m.54849:710-725
comp80042_c0	279	4.5	34.87	0.45	3.35015e-52	7.04845e-50	-5.45481	down	5.45481	up	yes	OK	PREDICTED: uncharacterized protein LOC100852693 [Vitis vinifera]	_	SubName: Full=Chromosome chr5 scaffold_2, whole genome shotgun sequence;	_	_
comp104502_c0	458.095	7.5	36.8	1.46	2.16176e-52	4.60964e-50	-5.44585	down	5.44585	up	yes	OK	_	_	_	_	PF00197.13|Kunitz_legume|Trypsin and protease inhibitor|m.4915:30-207
comp72955_c0	335.685	5.5	10.02	0.12	2.70092e-56	6.32327e-54	-5.43722	down	5.43722	up	yes	OK	unnamed protein product [Coffea canephora]	RecName: Full=Probable serine/threonine-protein kinase At1g54610 [Arabidopsis thaliana]	SubName: Full=Chromosome chr17 scaffold_12, whole genome shotgun sequence;	_	PF00069.20|Pkinase|Protein kinase domain|m.367:157-441;PF07714.12|Pkinase_Tyr|Protein tyrosine kinase|m.367:159-360
comp29131_c0	154.5	2.5	11.18	0.145	4.78025e-34	5.26007e-32	-5.42469	down	5.42469	up	yes	OK	PREDICTED: momilactone A synthase-like [Vitis vinifera]	RecName: Full=Short-chain dehydrogenase reductase 3b; Short=AtSDR3b [Arabidopsis thaliana]	hypothetical protein	_	PF00106.20|adh_short|short chain dehydrogenase|m.1712:10-177;PF13561.1|adh_short_C2|Enoyl-(Acyl carrier protein) reductase|m.1712:19-255;PF08659.5|KR|KR domain|m.1712:12-175
comp87185_c0	95	1.5	5.14	0.065	2.93121e-25	2.13935e-23	-5.42265	down	5.42265	up	yes	OK	unnamed protein product [Coffea canephora]	RecName: Full=Protein trichome birefringence-like 36 [Arabidopsis thaliana]	SubName: Full=Putative uncharacterized protein;	_	PF13839.1|PC-Esterase|GDSL/SGNH-like Acyl-Esterase family found in Pmr5 and Cas1p|m.89352:114-387;PF14416.1|PMR5N|PMR5 N terminal Domain|m.89352:60-113
comp65118_c0	35.5	0.5	1.285	0.015	1.73474e-11	5.09933e-10	-5.41387	down	5.41387	up	yes	OK	proton-dependent oligopeptide transport family protein [Populus trichocarpa]	RecName: Full=Protein NRT1/ PTR FAMILY 4.4; Short=AtNPF4.4; AltName: Full=Nitrate transporter 1.13 [Arabidopsis thaliana]	hypothetical protein	_	PF00854.16|PTR2|POT family|m.26864:32-433
comp66461_c0	535.465	9	26.55	0.355	2.18108e-75	8.31307e-73	-5.41161	down	5.41161	up	yes	OK	PREDICTED: uncharacterized GPI-anchored protein At4g28100-like [Vitis vinifera]	RecName: Full=Uncharacterized GPI-anchored protein At4g28100; Flags: Precursor [Arabidopsis thaliana]	SubName: Full=Chromosome chr12 scaffold_47, whole genome shotgun sequence;	_	_
comp49029_c0	64.5	1	34.57	0.435	2.86007e-19	1.49835e-17	-5.40361	down	5.40361	up	yes	OK	beta-tubulin 1 [Gossypium hirsutum]	RecName: Full=Tubulin beta-1 chain; AltName: Full=Beta-1-tubulin	_	_	_
comp101506_c0	64.225	1	11.215	4.43	5.82554e-10	1.47361e-08	-5.39241	down	5.39241	up	yes	OK	calcium-dependent protein kinase 1d [Vitis amurensis]	RecName: Full=Calcium-dependent protein kinase; Short=CDPK	_	CPK	PF00069.20|Pkinase|Protein kinase domain|m.80573:38-155;PF07714.12|Pkinase_Tyr|Protein tyrosine kinase|m.80573:39-147
comp32247_c0	92.5	1.5	16.8	0.22	8.86247e-25	6.29363e-23	-5.38424	down	5.38424	up	yes	OK	Uricase [Penicillium digitatum PHI26]	RecName: Full=Glycine-rich cell wall structural protein 1; Flags: Precursor [Petunia x hybrida]	_	_	_
comp45609_c0	34.5	0.5	2.17	0.025	2.0738e-10	5.49048e-09	-5.37282	down	5.37282	up	yes	OK	PREDICTED: squamosa promoter-binding-like protein 13A [Prunus mume]	RecName: Full=Squamosa promoter-binding-like protein 13A [Arabidopsis thaliana]	_	_	PF03110.9|SBP|SBP domain|m.90260:91-167
comp90755_c1	3130.89	55.025	314.435	8.995	7.539e-147	1.23918e-143	-5.36149	down	5.36149	up	yes	OK	GASA-like protein [Gerbera hybrid cultivar]	RecName: Full=Gibberellin-regulated protein 14; AltName: Full=GAST1 protein homolog 14; Flags: Precursor [Arabidopsis thaliana]	SubName: Full=Chromosome chr14 scaffold_21, whole genome shotgun sequence;	_	PF02704.9|GASA|Gibberellin regulated protein|m.20217:96-155
comp61119_c0	34	0.5	4.905	0.06	5.55459e-11	1.54855e-09	-5.35184	down	5.35184	up	yes	OK	hypothetical protein CICLE_v10016030mg [Citrus clementina]	_	_	_	_
comp69820_c0	34	0.5	3.505	0.035	7.29612e-11	2.01767e-09	-5.35184	down	5.35184	up	yes	OK	hypothetical protein CICLE_v10009526mg [Citrus clementina]	RecName: Full=Ethylene-responsive transcription factor SHINE 3 [Arabidopsis thaliana]	SubName: Full=Putative uncharacterized protein;	_	PF00847.15|AP2|AP2 domain|m.90760:6-56
comp44099_c0	62	1	4.185	0.055	1.11813e-18	5.64048e-17	-5.34671	down	5.34671	up	yes	OK	PREDICTED: WD repeat-containing protein 11-like [Vitis vinifera]	_	_	_	_
comp60331_c0	257	4.5	8.43	0.515	3.7222e-31	3.5989e-29	-5.33638	down	5.33638	up	yes	OK	hypothetical protein VITISV_008338 [Vitis vinifera]	_	_	_	_
comp78991_c0	61.57	1	7.335	0.095	3.58075e-18	1.74605e-16	-5.33506	down	5.33506	up	yes	OK	PREDICTED: mannan endo-1,4-beta-mannosidase 2-like [Solanum lycopersicum]	RecName: Full=Mannan endo-1,4-beta-mannosidase 2; AltName: Full=Beta-mannanase 2; AltName: Full=Endo-beta-1,4-mannanase 2; Short=AtMAN2; Flags: Precursor [Arabidops	_	_	_
comp103867_c0	422.5	7.5	43.675	0.62	1.21146e-68	3.9992e-66	-5.32949	down	5.32949	up	yes	OK	_	_	_	_	_
comp85441_c0	254	4.5	16.6	1.825	4.02617e-30	3.71524e-28	-5.31945	down	5.31945	up	yes	OK	PREDICTED: transmembrane protein 222-like [Vitis vinifera]	RecName: Full=Protein RTE1-HOMOLOG [Arabidopsis thaliana]	hypothetical protein	_	PF05608.7|DUF778|Protein of unknown function (DUF778)|m.79442:33-169
comp85618_c0	914.995	16.5	56.695	1.57	9.59301e-83	4.40035e-80	-5.31744	down	5.31744	up	yes	OK	Elicitor-inducible protein EIG-J7 [Medicago truncatula]	_	SubName: Full=Putative uncharacterized protein;	_	PF01477.18|PLAT|PLAT/LH2 domain|m.79356:30-149;PF06232.6|ATS3|Embryo-specific protein 3, (ATS3)|m.79356:25-126
comp89357_c0	1876.44	34	63.74	1.745	2.3313e-118	2.11417e-115	-5.31516	down	5.31516	up	yes	OK	unnamed protein product [Coffea canephora]	RecName: Full=Glucomannan 4-beta-mannosyltransferase 2; AltName: Full=Cellulose synthase-like protein A2; Short=AtCslA2; AltName: Full=Glucomannan synthase; AltNam	SubName: Full=Chromosome chr6 scaffold_25, whole genome shotgun sequence;	CSLA	PF13641.1|Glyco_tranf_2_3|Glycosyltransferase like family 2|m.94642:139-372;PF13632.1|Glyco_trans_2_3|Glycosyl transferase family group 2|m.94642:230-426;PF00535.21|Glycos_transf_2|Glycosyl transferase family 2|m.94642:143-303;PF13506.1|Glyco_transf_21|Glycosyl transferase family 21|m.94642:205-370
comp33274_c0	582	10.5	14.5	0.51	4.34419e-62	1.19423e-59	-5.31169	down	5.31169	up	yes	OK	PREDICTED: phosphate transporter PHO1 homolog 1 [Malus domestica]	RecName: Full=Phosphate transporter PHO1 homolog 1; AltName: Full=Protein PHO1 homolog 1; Short=AtPHO1;H1 [Arabidopsis thaliana]	EXS family protein / ERD1/XPR1/SYG1 family protein; Encodes PHO1;H1, a member of the PHO1 fa [...]	_	PF03124.9|EXS|EXS family|m.49560:423-758;PF03105.14|SPX|SPX domain|m.49560:2-333
comp82649_c0	114.375	2	32.55	4.045	1.06967e-17	5.05957e-16	-5.30037	down	5.30037	up	yes	OK	PREDICTED: repetitive proline-rich cell wall protein 2-like [Cicer arietinum]	RecName: Full=36.4 kDa proline-rich protein	_	_	_
comp30048_c0	60	1	4.725	0.065	4.17114e-13	1.3986e-11	-5.29952	down	5.29952	up	yes	OK	_	_	_	_	_
comp73793_c0	250.625	4.5	47.8	0.69	1.05145e-48	1.9846e-46	-5.29944	down	5.29944	up	yes	OK	hypothetical protein MIMGU_mgv1a014978mg [Erythranthe guttata]	RecName: Full=Lamin-like protein; Flags: Precursor [Arabidopsis thaliana]	SubName: Full=Chromosome chr14 scaffold_21, whole genome shotgun sequence;	_	PF02298.12|Cu_bind_like|Plastocyanin-like domain|m.447:2-76
comp101964_c0	874	16	55.54	1.585	3.90782e-79	1.62271e-76	-5.29542	down	5.29542	up	yes	OK	xyloglucan:xyloglucosyl transferase family protein [Populus trichocarpa]	RecName: Full=Probable xyloglucan endotransglucosylase/hydrolase protein 8; Short=At-XTH8; Short=XTH-8; Flags: Precursor [Arabidopsis thaliana]	SubName: Full=Putative uncharacterized protein;	E2.4.1.207	PF00722.16|Glyco_hydro_16|Glycosyl hydrolases family 16|m.80434:34-217;PF06955.7|XET_C|Xyloglucan endo-transglycosylase (XET) C-terminus|m.80434:241-292
comp78453_c0	32.5	0.5	3.855	0.055	2.0065e-10	5.32303e-09	-5.28703	down	5.28703	up	yes	OK	PREDICTED: GATA transcription factor 2-like [Solanum lycopersicum]	RecName: Full=GATA transcription factor 2; Short=AtGATA-2 [Arabidopsis thaliana]	_	_	PF00320.22|GATA|GATA zinc finger|m.3101:89-123
comp93895_c0	13411.6	251	446.09	11.505	2.0228e-242	2.2799e-238	-5.27218	down	5.27218	up	yes	OK	unnamed protein product [Coffea canephora]	RecName: Full=Laccase-4; AltName: Full=Benzenediol:oxygen oxidoreductase 4; AltName: Full=Diphenol oxidase 4; AltName: Full=Protein IRREGULAR XYLEM 12; AltName: Ful	SubName: Full=Chromosome undetermined scaffold_2046, whole genome shotgun sequence;	_	PF07731.9|Cu-oxidase_2|Multicopper oxidase|m.33734:414-538;PF07732.10|Cu-oxidase_3|Multicopper oxidase|m.33734:32-145;PF00394.17|Cu-oxidase|Multicopper oxidase|m.33734:159-306
comp83107_c0	190.5	3.5	25.99	0.385	2.67087e-42	4.0446e-40	-5.25789	down	5.25789	up	yes	OK	hypothetical protein PRUPE_ppa005721mg [Prunus persica]	RecName: Full=Fasciclin-like arabinogalactan protein 17; Flags: Precursor [Arabidopsis thaliana]	hypothetical protein	_	PF02469.17|Fasciclin|Fasciclin domain|m.84705:88-163
comp101516_c0	1555.51	29.5	64.525	0.98	1.93374e-110	1.49575e-107	-5.24866	down	5.24866	up	yes	OK	hypothetical protein EUGRSUZ_H05072 [Eucalyptus grandis]	RecName: Full=Aspartic proteinase nepenthesin-1; AltName: Full=Nepenthesin-I; Flags: Precursor [Nepenthes gracilis]	hypothetical protein	_	PF14543.1|TAXi_N|Xylanase inhibitor N-terminal|m.80299:100-261;PF14541.1|TAXi_C|Xylanase inhibitor C-terminal|m.80299:292-445;PF00026.18|Asp|Eukaryotic aspartyl protease|m.80299:100-444
comp126537_c0	84	1.5	9.815	0.14	5.67049e-24	3.83034e-22	-5.2454	down	5.2454	up	yes	OK	UDP-glucuronate 4-epimerase [Medicago truncatula]	RecName: Full=UDP-glucuronate 4-epimerase 2; AltName: Full=UDP-glucuronic acid epimerase 2 [Arabidopsis thaliana]	GAE2 (UDP-D-GLUCURONATE 4-EPIMERASE 2); UDP-glucuronate 4-epimerase/ catalytic; UDP-D-glucur [...]	E5.1.3.6	PF01370.16|Epimerase|NAD dependent epimerase/dehydratase family|m.73668:28-214;PF04321.12|RmlD_sub_bind|RmlD substrate binding domain|m.73668:27-193;PF01073.14|3Beta_HSD|3-beta hydroxysteroid dehydrogenase/isomerase family|m.73668:29-210;PF07993.7|NAD_binding_4|Male sterility protein|m.73668:30-204;PF02719.10|Polysacc_synt_2|Polysaccharide biosynthesis protein|m.73668:28-152;PF00106.20|adh_short|…
comp96071_c0	5283.23	101.5	188.92	6.02	3.29707e-177	8.39125e-174	-5.23362	down	5.23362	up	yes	OK	unnamed protein product [Coffea canephora]	RecName: Full=Probable pectate lyase 1; AltName: Full=Pectate lyase A1; Flags: Precursor [Arabidopsis thaliana]	SubName: Full=Putative uncharacterized protein;	E4.2.2.2, pel	PF00544.14|Pec_lyase_C|Pectate lyase|m.59852:177-366
comp99334_c0	652.06	12.5	91.89	1.415	4.76529e-85	2.29248e-82	-5.22626	down	5.22626	up	yes	OK	pherophorin-dz1 protein [Volvox carteri f. nagariensis]	RecName: Full=Glycine-rich cell wall structural protein 1; Flags: Precursor [Petunia x hybrida]	_	WASF2	_
comp52704_c0	57	1	5.265	0.075	4.96019e-17	2.24009e-15	-5.2257	down	5.2257	up	yes	OK	unnamed protein product [Coffea canephora]	RecName: Full=Reticulon-like protein B9; Short=AtRTNLB9 [Arabidopsis thaliana]	_	_	PF02453.12|Reticulon|Reticulon|m.3914:39-193
comp97744_c0	1063.53	20.5	25.1	0.67	6.78534e-88	3.47626e-85	-5.22301	down	5.22301	up	yes	OK	PREDICTED: uncharacterized protein LOC100267647 [Vitis vinifera]	_	_	_	PF14309.1|DUF4378|Domain of unknown function (DUF4378)|m.58093:677-806
comp101714_c0	82.5	1.5	24.33	0.355	1.71028e-23	1.12728e-21	-5.21945	down	5.21945	up	yes	OK	PREDICTED: nucleobase-ascorbate transporter 6 [Vitis vinifera]	RecName: Full=Nucleobase-ascorbate transporter 6; Short=AtNAT6 [Arabidopsis thaliana]	_	_	_
comp102542_c0	390.5	7.5	46.265	0.715	1.1611e-64	3.48315e-62	-5.2159	down	5.2159	up	yes	OK	hypothetical protein POPTR_0012s11150g [Populus trichocarpa]	RecName: Full=Probable beta-1,4-xylosyltransferase IRX10L; AltName: Full=Glucuronoxylan glucuronosyltransferase 1; Short=AtGUT1; AltName: Full=Glucuronoxylan glucu	hypothetical protein	_	_
comp90604_c0	2743.12	53.5	151.72	3.71	1.16162e-143	1.72921e-140	-5.21045	down	5.21045	up	yes	OK	unnamed protein product [Coffea canephora]	RecName: Full=Probable beta-1,4-xylosyltransferase IRX9; AltName: Full=Protein IRREGULAR XYLEM 9; AltName: Full=Xylan xylosyltransferase IRX9 [Arabidopsis thaliana]	annotation not avaliable	_	PF03360.11|Glyco_transf_43|Glycosyltransferase family 43|m.21358:166-372
comp91686_c0	664.555	13	33.68	1.14	4.77345e-63	1.37449e-60	-5.19752	down	5.19752	up	yes	OK	conserved hypothetical protein [Ricinus communis]	RecName: Full=Galactinol synthase 2; Short=GolS-2; Short=SlGolS2 [Solanum lycopersicum]	galactinol synthase (EC:2.4.1.123)	_	PF01501.15|Glyco_transf_8|Glycosyl transferase family 8|m.23770:23-266
comp91032_c0	254.5	5	14.995	0.95	3.24333e-31	3.1436e-29	-5.17357	down	5.17357	up	yes	OK	PREDICTED: uncharacterized protein LOC101250348 [Solanum lycopersicum]	_	SubName: Full=Chromosome chr3 scaffold_8, whole genome shotgun sequence;	_	_
comp59180_c0	30	0.5	3.52	0.045	1.71278e-09	4.13505e-08	-5.17209	down	5.17209	up	yes	OK	_	_	_	_	_
comp94239_c1	30.33	0.5	10.095	0.135	1.7416e-09	4.19819e-08	-5.17209	down	5.17209	up	yes	OK	unnamed protein product [Coffea canephora]	RecName: Full=Protein trichome birefringence-like 33 [Arabidopsis thaliana]	_	_	_
comp45834_c0	54.5	1	17.76	0.265	2.94569e-16	1.25965e-14	-5.16116	down	5.16116	up	yes	OK	PREDICTED: lamin-like protein-like [Fragaria vesca subsp. vesca]	_	_	_	_
comp83667_c0	1334.04	27	68.45	2.97	8.64348e-93	4.90608e-90	-5.15434	down	5.15434	up	yes	OK	hypothetical protein VITISV_037750 [Vitis vinifera]	RecName: Full=Probable receptor-like protein kinase At2g42960 [Arabidopsis thaliana]	SubName: Full=Chromosome chr14 scaffold_27, whole genome shotgun sequence;	_	PF00069.20|Pkinase|Protein kinase domain|m.84460:193-379;PF07714.12|Pkinase_Tyr|Protein tyrosine kinase|m.84460:194-379
comp84955_c0	1060.08	21.5	44.755	1.24	1.52966e-89	8.09969e-87	-5.14988	down	5.14988	up	yes	OK	hypothetical protein EUGRSUZ_H01338 [Eucalyptus grandis]	_	SubName: Full=Chromosome chr14 scaffold_27, whole genome shotgun sequence;	_	PF03283.8|PAE|Pectinacetylesterase|m.79803:52-406
comp105827_c0	29.5	0.5	14.335	0.195	2.51837e-09	5.96673e-08	-5.14796	down	5.14796	up	yes	OK	hypothetical protein MIMGU_mgv1a003573mg [Erythranthe guttata]	RecName: Full=Fasciclin-like arabinogalactan protein 15; Flags: Precursor [Arabidopsis thaliana]	_	_	_
comp51383_c0	655.5	13.5	78.205	4.205	4.20441e-62	1.15984e-59	-5.12384	down	5.12384	up	yes	OK	unnamed protein product [Coffea canephora]	RecName: Full=Probable receptor-like protein kinase At5g18500 [Arabidopsis thaliana]	_	_	PF07714.12|Pkinase_Tyr|Protein tyrosine kinase|m.73008:1-90
comp52974_c0	29	0.5	3.92	0.07	1.59346e-08	3.44626e-07	-5.12342	down	5.12342	up	yes	OK	unnamed protein product [Coffea canephora]	RecName: Full=Putative fimbrin-like protein 3 [Arabidopsis thaliana]	_	_	PF00307.26|CH|Calponin homology (CH) domain|m.3825:1-72;PF00307.26|CH|Calponin homology (CH) domain|m.3825:102-201
comp92388_c0	1664.5	34.5	53.88	2.07	1.07128e-103	7.61451e-101	-5.12122	down	5.12122	up	yes	OK	PREDICTED: UDP-glucuronate:xylan alpha-glucuronosyltransferase 2-like [Solanum lycopersicum]	RecName: Full=UDP-glucuronate:xylan alpha-glucuronosyltransferase 2; Short=UDP-GlcA:xylan glucuronyltransferase 2; AltName: Full=Glycogenin-like protein 2; AltName:	SubName: Full=Chromosome chr18 scaffold_1, whole genome shotgun sequence;	_	PF01501.15|Glyco_transf_8|Glycosyl transferase family 8|m.29177:286-494
comp110858_c0	53	1	18.435	0.28	1.37247e-15	5.60764e-14	-5.12101	down	5.12101	up	yes	OK	_	_	_	_	_
comp71001_c0	125	2.5	4.74	0.085	1.97596e-31	1.93181e-29	-5.11933	down	5.11933	up	yes	OK	hypothetical protein JCGZ_13743 [Jatropha curcas]	RecName: Full=Endoglucanase 11; AltName: Full=Endo-1,4-beta glucanase 11; Flags: Precursor [Arabidopsis thaliana]	glycosyl hydrolase family 9 (EC:3.2.1.4)	_	PF00759.14|Glyco_hydro_9|Glycosyl hydrolase family 9|m.19793:39-504
comp96862_c0	532.245	11	21.085	0.35	3.77763e-76	1.47546e-73	-5.11567	down	5.11567	up	yes	OK	unnamed protein product [Coffea canephora]	RecName: Full=Subtilisin-like protease SDD1; AltName: Full=Cucumisin-like serine protease SDD1; AltName: Full=Protein STOMATAL DENSITY AND DISTRIBUTION 1; Flags: Pr	hypothetical protein	_	PF00082.17|Peptidase_S8|Subtilase family|m.67387:2-352;PF06280.7|DUF1034|Fn3-like domain (DUF1034)|m.67387:406-516;PF02225.17|PA|PA domain|m.67387:105-209
comp41027_c0	52.5	1	2.45	0.035	8.69106e-16	3.58817e-14	-5.10737	down	5.10737	up	yes	OK	1-deoxy-D-xylulose-5-phosphate reductoisomerase [Tanacetum parthenium]	RecName: Full=1-deoxy-D-xylulose 5-phosphate reductoisomerase, chloroplastic; Short=1-deoxyxylulose-5-phosphate reductoisomerase; Short=DXP reductoisomerase; AltName	SubName: Full=Putative chloroplast 1-deoxy-D-xylulose 5-phosphate reductoisomerase; EC=1.1.1 [...]	dxr	PF02670.11|DXP_reductoisom|1-deoxy-D-xylulose 5-phosphate reductoisomerase|m.4632:78-206;PF13288.1|DXPR_C|DXP reductoisomerase C-terminal domain|m.4632:335-458;PF08436.7|DXP_redisom_C|1-deoxy-D-xylulose 5-phosphate reductoisomerase C-terminal|m.4632:220-303
comp92344_c0	28.5	0.5	2.04	0.03	4.5679e-09	1.0501e-07	-5.09845	down	5.09845	up	yes	OK	hypothetical protein PHAVU_002G104200g [Phaseolus vulgaris]	RecName: Full=Phospholipase D delta; Short=AtPLDdelta; Short=PLD delta [Arabidopsis thaliana]	_	PLD1_2	PF00168.25|C2|C2 domain|m.27219:16-129
comp84510_c0	52	1	4.115	0.065	3.01141e-15	1.19633e-13	-5.0936	down	5.0936	up	yes	OK	PREDICTED: thaumatin-like protein-like [Citrus sinensis]	RecName: Full=Pathogenesis-related protein 5; Short=PR-5; Flags: Precursor [Arabidopsis thaliana]	thaumatin, putative, expressed	_	PF00314.12|Thaumatin|Thaumatin family|m.79070:37-242
comp69950_c0	122.5	2.5	31.745	0.525	1.02641e-30	9.70989e-29	-5.09021	down	5.09021	up	yes	OK	actin-like protein [Bauhinia actin-like protein [Bauhinia guianensis]	RecName: Full=Actin-4 [Arabidopsis thaliana]	_	ACTF	PF00022.14|Actin|Actin|m.90689:1-114
comp70058_c0	168.5	3.5	23.275	0.39	4.9797e-38	6.46189e-36	-5.08099	down	5.08099	up	yes	OK	PREDICTED: probable inactive receptor kinase At1g48480 [Malus domestica]	RecName: Full=Probable inactive receptor kinase RLK902; AltName: Full=Receptor-like kinase 902; Flags: Precursor [Arabidopsis thaliana]	_	_	PF07714.12|Pkinase_Tyr|Protein tyrosine kinase|m.19859:2-131;PF00069.20|Pkinase|Protein kinase domain|m.19859:3-130
comp87506_c0	28	0.5	1.6	0.025	4.5232e-09	1.04134e-07	-5.07305	down	5.07305	up	yes	OK	hypothetical protein VITISV_032988 [Vitis vinifera]	RecName: Full=Calcium uniporter protein, mitochondrial; AltName: Full=Coiled-coil domain-containing protein 109A [Mus musculus]	SubName: Full=Chromosome chr18 scaffold_1, whole genome shotgun sequence;	_	PF04678.8|DUF607|Protein of unknown function, DUF607|m.89962:184-347
comp82911_c0	465.51	10	26.845	1.06	3.50984e-52	7.34525e-50	-5.05922	down	5.05922	up	yes	OK	PREDICTED: uncharacterized protein LOC101214080 [Cucumis sativus]	RecName: Full=Transcription factor MYB86; AltName: Full=Myb homolog 4; Short=AtMyb4; AltName: Full=Myb-related protein 86; Short=AtMYB86 [Arabidopsis thaliana]	hypothetical protein	MYBP	PF00249.26|Myb_DNA-binding|Myb-like DNA-binding domain|m.84956:63-110;PF00249.26|Myb_DNA-binding|Myb-like DNA-binding domain|m.84956:116-160;PF13921.1|Myb_DNA-bind_6|Myb-like DNA-binding domain|m.84956:66-126;PF13921.1|Myb_DNA-bind_6|Myb-like DNA-binding domain|m.84956:119-172
comp81468_c0	212	4.5	35.59	2.67	1.25582e-30	1.18234e-28	-5.05885	down	5.05885	up	yes	OK	putative malonyl CoA:anthocyanidin 3-O-glucoside-6''-O-malonyltransferase [Dahlia pinnata]	RecName: Full=Malonyl-coenzyme A:anthocyanin 3-O-glucoside-6''-O-malonyltransferase; Short=Dv3MaT; Short=Malonyl CoA:anthocyanin 3-O-glucoside-6''-O-malonyltransfer	_	_	PF02458.10|Transferase|Transferase family|m.75092:1-127
comp101054_c0	2458.11	53.5	75.055	2.415	2.75818e-128	3.06496e-125	-5.05218	down	5.05218	up	yes	OK	polyphenol oxidase precursor (chloroplast) (chloroplast) [Taraxacum officinale]	RecName: Full=Polyphenol oxidase II, chloroplastic; Short=PPO-II; AltName: Full=Catechol oxidase II; Flags: Precursor [Ipomoea batatas]	_	_	PF00264.15|Tyrosinase|Common central domain of tyrosinase|m.80535:200-422;PF12143.3|PPO1_KFDV|Protein of unknown function (DUF_B2219)|m.80535:511-639;PF12142.3|PPO1_DWL|Polyphenol oxidase middle domain|m.80535:434-487
comp90552_c0	50.5	1	3.675	0.055	9.16646e-15	3.52611e-13	-5.05149	down	5.05149	up	yes	OK	sucrose:sucrose 1-fructosyltransferase [Lactuca sativa]	RecName: Full=Beta-fructofuranosidase, soluble isoenzyme I; AltName: Full=Invertase; AltName: Full=Saccharase; AltName: Full=Sucrose hydrolase; Flags: Precursor	SubName: Full=Chromosome undetermined scaffold_51, whole genome shotgun sequence;	E3.2.1.26, sacA	PF00251.15|Glyco_hydro_32N|Glycosyl hydrolases family 32 N-terminal domain|m.23861:3-137;PF08244.7|Glyco_hydro_32C|Glycosyl hydrolases family 32 C terminal|m.23861:205-293
comp102267_c0	576	12.5	68.36	2.635	8.71581e-61	2.33102e-58	-5.04749	down	5.04749	up	yes	OK	hypothetical protein PRUPE_ppa010654mg [Prunus persica]	RecName: Full=Expansin-A1; Short=AtEXPA1; AltName: Full=Alpha-expansin-1; Short=At-EXP1; Short=AtEx1; AltName: Full=Ath-ExpAlpha-1.2; Flags: Precursor [Arabidopsis	SubName: Full=Putative uncharacterized protein;	_	PF03330.13|DPBB_1|Rare lipoprotein A (RlpA)-like double-psi beta-barrel|m.36493:61-136;PF01357.16|Pollen_allerg_1|Pollen allergen|m.36493:147-193
comp85679_c0	141.5	3	9.945	0.165	4.36309e-34	4.82122e-32	-5.04469	down	5.04469	up	yes	OK	PREDICTED: uncharacterized protein LOC100243168 [Vitis vinifera]	_	SubName: Full=Chromosome chr6 scaffold_25, whole genome shotgun sequence;	_	PF04949.8|Transcrip_act|Transcriptional activator|m.79867:11-167
comp90636_c0	706	15.5	36.93	1.265	2.15194e-69	7.16379e-67	-5.03301	down	5.03301	up	yes	OK	unnamed protein product [Vitis vinifera]	RecName: Full=Actin-related protein 2/3 complex subunit 2B; AltName: Full=Actin-related protein C2B; AltName: Full=Arp2/3 complex 34 kDa subunit; Short=p34-ARC [A	SubName: Full=Chromosome chr5 scaffold_2, whole genome shotgun sequence;	ARPC2	PF04045.9|P34-Arc|Arp2/3 complex, 34 kD subunit p34-Arc|m.24951:83-293
comp101349_c0	1201.11	26.5	73.88	1.305	1.88816e-112	1.5201e-109	-5.0297	down	5.0297	up	yes	OK	PREDICTED: nucleobase-ascorbate transporter 6-like isoform X1 [Solanum tuberosum]	RecName: Full=Nucleobase-ascorbate transporter 6; Short=AtNAT6 [Arabidopsis thaliana]	SubName: Full=Chromosome chr17 scaffold_12, whole genome shotgun sequence;	_	PF00860.15|Xan_ur_permease|Permease family|m.80341:15-327
comp103859_c0	1286	28.5	41.015	1.495	4.63048e-94	2.66665e-91	-5.02377	down	5.02377	up	yes	OK	PREDICTED: probable polygalacturonase non-catalytic subunit JP650 [Malus domestica]	RecName: Full=Polygalacturonase-1 non-catalytic subunit beta; AltName: Full=AroGP1; AltName: Full=Polygalacturonase converter; Short=PG converter; Flags: Precursor [	hypothetical protein	_	PF03181.10|BURP|BURP domain|m.36757:437-650
comp71952_c0	49.5	1	9.435	2.5	5.15253e-09	1.17906e-07	-5.02272	down	5.02272	up	yes	OK	PREDICTED: uncharacterized protein LOC101298622 [Fragaria vesca subsp. vesca]	_	SubName: Full=Chromosome chr8 scaffold_23, whole genome shotgun sequence;	_	PF01476.15|LysM|LysM domain|m.19907:57-98
comp43454_c0	27	0.5	2.785	0.04	1.61262e-08	3.48579e-07	-5.02086	down	5.02086	up	yes	OK	unnamed protein product [Vitis vinifera]	RecName: Full=Zinc-finger homeodomain protein 10; Short=AtZHD10; AltName: Full=Homeobox protein 23; Short=AtHB-23 [Arabidopsis thaliana]	_	_	PF04770.7|ZF-HD_dimer|ZF-HD protein dimerisation region|m.74443:73-130
comp81283_c1	27	0.5	8.445	0.125	2.21177e-08	4.70229e-07	-5.02086	down	5.02086	up	yes	OK	_	_	_	_	_
comp47517_c0	71.5	1.5	10.61	0.18	2.32668e-20	1.30933e-18	-5.01339	down	5.01339	up	yes	OK	auxin-induced SAUR-like protein [Capsicum annuum]	_	auxin-responsive protein, putative; auxin-responsive protein, putative; FUNCTIONS IN: calmod [...]	SAUR	PF02519.9|Auxin_inducible|Auxin responsive protein|m.18578:24-116
comp32136_c0	159.5	3.5	33.7	3.205	5.19052e-25	3.73306e-23	-5.00187	down	5.00187	up	yes	OK	PREDICTED: fasciclin-like arabinogalactan protein 17-like isoform 1 [Fragaria vesca subsp. PREDICTED: fasciclin-like arabinoga	RecName: Full=Fasciclin-like arabinogalactan protein 18; Flags: Precursor [Arabidopsis thaliana]	_	_	PF02469.17|Fasciclin|Fasciclin domain|m.50391:1-109
comp88445_c0	26.5	0.5	2.235	0.035	1.63944e-08	3.53891e-07	-4.99404	down	4.99404	up	yes	OK	_	_	_	_	_
comp88886_c1	26.5	0.5	3.66	0.04	1.68064e-08	3.62486e-07	-4.99404	down	4.99404	up	yes	OK	_	_	_	_	_
comp83975_c0	26.5	0.5	2.59	0.03	1.7648e-08	3.79599e-07	-4.99404	down	4.99404	up	yes	OK	_	_	_	_	_
comp106281_c0	48.5	1	13.38	0.22	1.6704e-13	5.83141e-12	-4.99337	down	4.99337	up	yes	OK	PREDICTED: L-ascorbate oxidase homolog [Fragaria vesca subsp. vesca]	_	_	_	_
comp32984_c0	48	1	14.285	0.24	5.50921e-14	1.99844e-12	-4.97846	down	4.97846	up	yes	OK	hypothetical protein CISIN_1g038688mg [Citrus sinensis]	_	_	_	_
comp29701_c0	134.47	3	8.01	0.18	6.87755e-34	7.47408e-32	-4.97157	down	4.97157	up	yes	OK	PREDICTED: uncharacterized protein LOC102603803 [Solanum tuberosum]	RecName: Full=GDSL esterase/lipase At5g42170; AltName: Full=Extracellular lipase At5g42170; Flags: Precursor [Arabidopsis thaliana]	_	_	PF00657.17|Lipase_GDSL|GDSL-like Lipase/Acylhydrolase|m.1538:37-346
comp101338_c0	1844	42.5	97.82	3.73	1.37192e-110	1.0824e-107	-4.96891	down	4.96891	up	yes	OK	GDSL-motif lipase/hydrolase family protein [Populus trichocarpa]	RecName: Full=GDSL esterase/lipase At1g54790; AltName: Full=Extracellular lipase At1g54790; Flags: Precursor [Arabidopsis thaliana]	hypothetical protein	_	PF00657.17|Lipase_GDSL|GDSL-like Lipase/Acylhydrolase|m.80751:27-354
comp45450_c0	26	0.5	8.255	0.13	3.08753e-08	6.45119e-07	-4.96671	down	4.96671	up	yes	OK	hypothetical protein MIMGU_mgv1a026057mg, partial [Erythranthe guttata]	RecName: Full=Aspartic proteinase PCS1; AltName: Full=Aspartic protease 38; Short=AtASP38; AltName: Full=Protein EMBRYO DEFECTIVE 24; AltName: Full=Protein PROMOTI	_	_	_
comp260393_c0	26	0.5	1.78	0.025	3.25781e-08	6.78182e-07	-4.96671	down	4.96671	up	yes	OK	F9C16.1 [Arabidopsis thaliana]	_	_	_	PF00642.19|zf-CCCH|Zinc finger C-x8-C-x5-C-x3-H type (and similar)|m.3682:50-72
comp79735_c0	47.5	1	4.655	0.08	2.33579e-15	9.38803e-14	-4.9634	down	4.9634	up	yes	OK	PREDICTED: L-ascorbate oxidase homolog [Cicer arietinum]	RecName: Full=L-ascorbate oxidase homolog; Flags: Precursor	SubName: Full=Putative uncharacterized protein;	_	PF00394.17|Cu-oxidase|Multicopper oxidase|m.1981:51-187;PF07732.10|Cu-oxidase_3|Multicopper oxidase|m.1981:1-38
comp88984_c0	47.49	1	3.9	0.06	3.91797e-14	1.4411e-12	-4.9634	down	4.9634	up	yes	OK	PREDICTED: protein XRI1-like [Solanum tuberosum]	_	SubName: Full=Chromosome chr1 scaffold_5, whole genome shotgun sequence;	_	_
comp89308_c0	514.59	12	36.53	1.67	3.26901e-56	7.56348e-54	-4.94303	down	4.94303	up	yes	OK	PREDICTED: glucuronoxylan 4-O-methyltransferase 1 [Malus domestica]	RecName: Full=Glucuronoxylan 4-O-methyltransferase 2 [Arabidopsis thaliana]	_	_	PF04669.8|Polysacc_synt_4|Polysaccharide biosynthesis|m.92647:96-272
comp60675_c0	6361	150	2203.84	94.37	1.43605e-154	2.57501e-151	-4.93837	down	4.93837	up	yes	OK	unnamed protein product [Vitis vinifera]	RecName: Full=Glycine-rich cell wall structural protein 1.8; Short=GRP 1.8; Flags: Precursor	_	_	_
comp85124_c0	173.5	4	9.99	0.185	1.17983e-39	1.62452e-37	-4.93576	down	4.93576	up	yes	OK	PREDICTED: myb-related protein Zm1-like [Solanum tuberosum]	RecName: Full=Myb-related protein Zm1 [Zea mays]	annotation not avaliable	MYBP	PF00249.26|Myb_DNA-binding|Myb-like DNA-binding domain|m.79712:29-74;PF13921.1|Myb_DNA-bind_6|Myb-like DNA-binding domain|m.79712:32-81
comp47330_c0	405	9.5	136.96	6.85	1.22117e-44	1.97837e-42	-4.93164	down	4.93164	up	yes	OK	PREDICTED: blue copper protein-like [Fragaria vesca subsp. vesca]	RecName: Full=Blue copper protein; Flags: Precursor	_	_	_
comp104139_c0	987.005	23.5	40.51	1.27	7.56026e-82	3.36995e-79	-4.91923	down	4.91923	up	yes	OK	PREDICTED: patatin group A-3 [Vitis vinifera]	RecName: Full=Patatin-like protein 3; Short=OsPLP3 [Oryza sativa Japonica Group]	SubName: Full=Chromosome chr10 scaffold_76, whole genome shotgun sequence;	_	PF01734.17|Patatin|Patatin-like phospholipase|m.4964:72-264
comp77092_c0	25	0.5	2.22	1.595	0.000348321	0.00380314	-4.91044	down	4.91044	up	yes	OK	PREDICTED: uncharacterized protein LOC102586313 [Solanum tuberosum]	_	_	_	_
comp56804_c0	1333.5	32	278.335	13.11	9.91278e-92	5.50767e-89	-4.90956	down	4.90956	up	yes	OK	beta-tubulin [Pericallis cruenta]	RecName: Full=Tubulin beta-1 chain; AltName: Full=Beta-1-tubulin	_	_	PF00091.20|Tubulin|Tubulin/FtsZ family, GTPase domain|m.76746:5-136;PF10644.4|Misat_Tub_SegII|Misato Segment II tubulin-like domain|m.76746:4-80
comp87267_c0	996.5	24	51.33	2.24	9.97369e-80	4.23061e-77	-4.9028	down	4.9028	up	yes	OK	PREDICTED: fasciclin-like arabinogalactan protein 10-like [Vitis vinifera]	RecName: Full=Fasciclin-like arabinogalactan protein 8; Short=AtAGP8; Flags: Precursor [Arabidopsis thaliana]	SubName: Full=Chromosome chr15 scaffold_37, whole genome shotgun sequence;	_	PF02469.17|Fasciclin|Fasciclin domain|m.87780:217-347
comp99038_c0	7286.94	177	313.57	9.22	1.22246e-176	3.01402e-173	-4.8958	down	4.8958	up	yes	OK	putative xyloglucan endotransglucosylase/hydrolase protein B [Morus notabilis]	RecName: Full=Probable xyloglucan endotransglucosylase/hydrolase; Flags: Precursor	SubName: Full=Chromosome chr1 scaffold_166, whole genome shotgun sequence;	E2.4.1.207	PF00722.16|Glyco_hydro_16|Glycosyl hydrolases family 16|m.38546:30-210;PF06955.7|XET_C|Xyloglucan endo-transglycosylase (XET) C-terminus|m.38546:234-284
comp67066_c0	65.5	1.5	8.71	0.16	1.19012e-19	6.37885e-18	-4.88721	down	4.88721	up	yes	OK	PREDICTED: microtubule-associated protein TORTIFOLIA1-like [Solanum tuberosum]	_	_	_	PF02985.17|HEAT|HEAT repeat|m.74346:33-63;PF13513.1|HEAT_EZ|HEAT-like repeat|m.74346:5-59;PF12765.2|Cohesin_HEAT|HEAT repeat associated with sister chromatid cohesion|m.74346:31-55
comp107241_c0	45	1	17.885	0.32	1.54751e-14	5.87272e-13	-4.88564	down	4.88564	up	yes	OK	expansin 1 [Zinnia violacea]	RecName: Full=Expansin-A16; Short=AtEXPA16; AltName: Full=Alpha-expansin-16; Short=At-EXP16; Short=AtEx16; AltName: Full=Ath-ExpAlpha-1.7; Flags: Precursor [Arabid	_	_	_
comp57863_c0	24.5	0.5	3.735	0.06	1.10886e-07	2.15006e-06	-4.88147	down	4.88147	up	yes	OK	_	_	_	_	_
comp4017_c0	24.5	0.5	1.36	0.02	1.68252e-07	3.18794e-06	-4.88147	down	4.88147	up	yes	OK	PREDICTED: intracellular protein transport protein USO1-like [Cicer arietinum]	_	_	_	PF07765.7|KIP1|KIP1-like protein|m.90303:11-84
comp81912_c0	2155.55	53	121.72	4.45	2.36872e-119	2.22482e-116	-4.87625	down	4.87625	up	yes	OK	cellulose synthase, partial [Nicotiana tabacum]	RecName: Full=Cellulose synthase A catalytic subunit 7 [UDP-forming]	_	CESA	PF03552.9|Cellulose_synt|Cellulose synthase|m.75294:1-121
comp76262_c0	65	1.5	14.43	0.225	2.93918e-17	1.34431e-15	-4.87618	down	4.87618	up	yes	OK	KRP120-2 [Daucus carota]	_	_	KIF11, EG5	_
comp49132_c0	206.5	5	17.66	0.345	1.94899e-43	3.05097e-41	-4.87224	down	4.87224	up	yes	OK	unnamed protein product [Coffea canephora]	RecName: Full=Protein FANTASTIC FOUR 3 [Arabidopsis thaliana]	_	_	PF11250.3|DUF3049|Protein of unknown function (DUF3049)|m.95932:137-191
comp81942_c0	44.5	1	4.955	0.09	3.05876e-14	1.13193e-12	-4.86957	down	4.86957	up	yes	OK	unnamed protein product [Coffea canephora]	_	_	_	_
comp82968_c0	44.5	1	5.275	1.545	3.35874e-08	6.97906e-07	-4.86957	down	4.86957	up	yes	OK	_	_	_	_	_
comp93753_c0	104.49	2.5	9.785	0.205	1.15058e-26	9.07771e-25	-4.86123	down	4.86123	up	yes	OK	hypothetical protein JCGZ_09298 [Jatropha curcas]	RecName: Full=Zinc finger CCCH domain-containing protein 14; Short=AtC3H14 [Arabidopsis thaliana]	SubName: Full=Chromosome chr1 scaffold_5, whole genome shotgun sequence;	_	PF00642.19|zf-CCCH|Zinc finger C-x8-C-x5-C-x3-H type (and similar)|m.35306:167-191
comp55783_c0	143.93	3.5	32.62	0.64	7.00527e-35	8.08033e-33	-4.85452	down	4.85452	up	yes	OK	putative actin 2 [Chorispora bungeana]	RecName: Full=Actin-1; AltName: Full=OsRAC1 [Oryza sativa Japonica Group]	_	ACTF	_
comp93176_c0	44	1	1.725	0.055	2.75621e-14	1.02525e-12	-4.85332	down	4.85332	up	yes	OK	hypothetical protein POPTR_0004s20970g [Populus trichocarpa]	_	_	_	_
comp109697_c0	24	0.5	6.88	0.115	1.27129e-07	2.44636e-06	-4.8519	down	4.8519	up	yes	OK	polyphenol oxidase precursor (chloroplast) (chloroplast) [Taraxacum officinale]	_	_	_	PF12143.3|PPO1_KFDV|Protein of unknown function (DUF_B2219)|m.73566:56-106;PF12142.3|PPO1_DWL|Polyphenol oxidase middle domain|m.73566:1-33
comp74335_c0	103.5	2.5	6.47	0.125	3.07285e-26	2.3722e-24	-4.84738	down	4.84738	up	yes	OK	hypothetical protein CICLE_v10018727mg [Citrus clementina]	RecName: Full=ATPase 7, plasma membrane-type; AltName: Full=Proton pump 7	_	E3.6.3.6	PF00122.15|E1-E2_ATPase|E1-E2 ATPase|m.85528:105-306;PF00690.21|Cation_ATPase_N|Cation transporter/ATPase, N-terminus|m.85528:22-85
comp70180_c0	202.5	5	84.76	1.695	1.01601e-42	1.56258e-40	-4.84404	down	4.84404	up	yes	OK	Os06g0671900 [Oryza sativa Japonica Group]	RecName: Full=Tubulin beta-5 chain; AltName: Full=Beta-5-tubulin [Arabidopsis thaliana]	_	TUBB	_
comp94239_c0	6891.07	173.46	348.82	13.16	3.6844e-190	1.11803e-186	-4.84399	down	4.84399	up	yes	OK	hypothetical protein PRUPE_ppa006124mg [Prunus persica]	RecName: Full=Protein trichome birefringence-like 33 [Arabidopsis thaliana]	unknown protein; unknown protein; INVOLVED IN: biological_process unknown; CONTAINS InterPro [...]	_	PF13839.1|PC-Esterase|GDSL/SGNH-like Acyl-Esterase family found in Pmr5 and Cas1p|m.12843:165-438;PF14416.1|PMR5N|PMR5 N terminal Domain|m.12843:110-164
comp79236_c0	520	13	69.21	1.39	1.6369e-69	5.49559e-67	-4.84385	down	4.84385	up	yes	OK	non-specific lipid-transfer protein [Helianthus annuus]	RecName: Full=Non-specific lipid-transfer protein; Short=LTP; Short=NsLTP; AltName: Full=SDI-9; Flags: Precursor	RecName: Full=Non-specific lipid-transfer protein;; Plant non-specific lipid-transfer protei [...]	_	PF00234.17|Tryp_alpha_amyl|Protease inhibitor/seed storage/LTP family|m.2316:29-115;PF14368.1|LTP_2|Probable lipid transfer|m.2316:13-107
comp96607_c0	617	15.5	15.23	0.3	2.18424e-79	9.1665e-77	-4.83866	down	4.83866	up	yes	OK	unnamed protein product [Coffea canephora]	RecName: Full=Filament-like plant protein 6; Short=AtFPP6 [Arabidopsis thaliana]	_	_	PF05911.6|DUF869|Plant protein of unknown function (DUF869)|m.60771:64-310;PF05911.6|DUF869|Plant protein of unknown function (DUF869)|m.60771:320-450;PF05911.6|DUF869|Plant protein of unknown function (DUF869)|m.60771:471-616
comp92660_c0	201	5	10.97	0.225	2.00039e-41	2.91189e-39	-4.83332	down	4.83332	up	yes	OK	unnamed protein product [Coffea canephora]	RecName: Full=Transcription factor RF2b	_	_	PF07716.10|bZIP_2|Basic region leucine zipper|m.27229:182-229;PF00170.16|bZIP_1|bZIP transcription factor|m.27229:184-229;PF03131.12|bZIP_Maf|bZIP Maf transcription factor|m.27229:184-235
comp103711_c0	63	1.5	27.33	0.525	7.09723e-19	3.61725e-17	-4.83119	down	4.83119	up	yes	OK	unnamed protein product [Coffea canephora]	RecName: Full=Probable beta-1,4-xylosyltransferase IRX10L; AltName: Full=Glucuronoxylan glucuronosyltransferase 1; Short=AtGUT1; AltName: Full=Glucuronoxylan glucu	_	_	_
comp83025_c0	141.435	3.5	22.27	0.44	5.28565e-34	5.78394e-32	-4.82928	down	4.82928	up	yes	OK	Arabinogalactan peptide 20 [Theobroma cacao]	RecName: Full=Arabinogalactan peptide 22; Short=AG-peptide 22; Flags: Precursor [Arabidopsis thaliana]	SubName: Full=Putative uncharacterized protein;	_	_
comp91445_c0	82.5	2	3.045	0.06	7.8094e-22	4.71414e-20	-4.8282	down	4.8282	up	yes	OK	PREDICTED: uncharacterized protein LOC100265690 [Vitis vinifera]	_	hypothetical protein	_	PF04859.7|DUF641|Plant protein of unknown function (DUF641)|m.26141:79-202
comp32007_c0	161	4	38.71	3.805	3.4633e-25	2.51143e-23	-4.82798	down	4.82798	up	yes	OK	purine permease, putative [Ricinus communis]	RecName: Full=Nucleobase-ascorbate transporter 6; Short=AtNAT6 [Arabidopsis thaliana]	_	_	_
comp90811_c0	298	7.5	15.155	0.31	5.02963e-54	1.11155e-51	-4.82606	down	4.82606	up	yes	OK	acetylcholinesterase [Salicornia europaea]	RecName: Full=GDSL esterase/lipase At5g14450; AltName: Full=Extracellular lipase At5g14450; Flags: Precursor [Arabidopsis thaliana]	hypothetical protein	_	PF00657.17|Lipase_GDSL|GDSL-like Lipase/Acylhydrolase|m.25218:37-365
comp96548_c0	747.105	19	14.595	1.005	4.68164e-63	1.35299e-60	-4.82249	down	4.82249	up	yes	OK	Leucine-rich receptor-like protein kinase family protein [Theobroma cacao]	RecName: Full=Probably inactive leucine-rich repeat receptor-like protein kinase At3g28040; Flags: Precursor [Arabidopsis thaliana]	hypothetical protein	_	PF07714.12|Pkinase_Tyr|Protein tyrosine kinase|m.59426:698-963;PF00069.20|Pkinase|Protein kinase domain|m.59426:701-903;PF13855.1|LRR_8|Leucine rich repeat|m.59426:467-526;PF00560.28|LRR_1|Leucine Rich Repeat|m.59426:201-223;PF00560.28|LRR_1|Leucine Rich Repeat|m.59426:322-344;PF00560.28|LRR_1|Leucine Rich Repeat|m.59426:395-416;PF00560.28|LRR_1|Leucine Rich Repeat|m.59426:492-512;PF00560.28|LRR_…
comp77344_c0	23.5	0.5	1.4	0.025	2.79883e-07	5.12818e-06	-4.82171	down	4.82171	up	yes	OK	hypothetical protein PRUPE_ppa008464mg [Prunus persica]	RecName: Full=Proline-rich protein 4; Short=AtPRP4; Flags: Precursor [Arabidopsis thaliana]	SubName: Full=Chromosome chr3 scaffold_8, whole genome shotgun sequence;	_	PF01190.12|Pollen_Ole_e_I|Pollen proteins Ole e I like|m.81875:58-135
comp85775_c0	43	1	10.485	0.12	4.07943e-12	1.26764e-10	-4.82027	down	4.82027	up	yes	OK	_	_	_	_	_
comp43876_c0	62.5	1.5	3.105	0.055	6.19891e-19	3.16554e-17	-4.81973	down	4.81973	up	yes	OK	PREDICTED: serine carboxypeptidase-like 51-like [Vitis vinifera]	RecName: Full=Retinoid-inducible serine carboxypeptidase; AltName: Full=Serine carboxypeptidase 1; Flags: Precursor [Homo sapiens]	_	SCPEP1	PF00450.17|Peptidase_S10|Serine carboxypeptidase|m.74479:38-454
comp87694_c0	1194.01	30.5	448.59	28.025	2.06704e-81	9.06018e-79	-4.81919	down	4.81919	up	yes	OK	_	_	_	_	_
comp107506_c0	198	5	25.755	0.52	6.91218e-42	1.02126e-39	-4.81164	down	4.81164	up	yes	OK	PREDICTED: auxin transporter-like protein 4-like, partial [Cucumis sativus]	RecName: Full=Auxin transporter-like protein 4; AltName: Full=AUX1-like protein 4; AltName: Full=MtLAX4	_	AUX1, LAX	_
comp91775_c0	622.99	16	44.59	3.525	1.83751e-55	4.19e-53	-4.80712	down	4.80712	up	yes	OK	putative malonyl CoA:anthocyanidin 3-O-glucoside-6''-O-malonyltransferase [Dahlia pinnata]	RecName: Full=Malonyl-coenzyme A:anthocyanin 3-O-glucoside-6''-O-malonyltransferase; Short=Dv3MaT; Short=Malonyl CoA:anthocyanin 3-O-glucoside-6''-O-malonyltransfer	_	_	PF02458.10|Transferase|Transferase family|m.25780:2-326
comp81328_c0	42.5	1	2.08	0.05	2.04412e-11	5.95769e-10	-4.80345	down	4.80345	up	yes	OK	hypothetical protein CICLE_v10004511mg [Citrus clementina]	RecName: Full=Primary amine oxidase; AltName: Full=Amine oxidase [copper-containing]	RecName: Full=Copper amine oxidase; EC=1.4.3.6;	AOC3, AOC2, tynA	PF01179.15|Cu_amine_oxid|Copper amine oxidase, enzyme domain|m.76228:65-468;PF02728.11|Cu_amine_oxidN3|Copper amine oxidase, N3 domain|m.76228:1-39
comp66112_c0	23	0.5	8.615	0.15	2.17088e-07	4.06253e-06	-4.79087	down	4.79087	up	yes	OK	_	_	_	_	_
comp52945_c0	23	0.5	8.425	0.15	2.28848e-07	4.26137e-06	-4.79087	down	4.79087	up	yes	OK	PLE, putative [Ricinus communis]	RecName: Full=65-kDa microtubule-associated protein 6; Short=AtMAP65-6 [Arabidopsis thaliana]	_	PRC1	_
comp55034_c0	175.995	4.5	9.035	0.81	9.41832e-26	7.05676e-24	-4.79056	down	4.79056	up	yes	OK	hypothetical protein MTR_4g017470 [Medicago truncatula]	_	_	_	PF05056.7|DUF674|Protein of unknown function (DUF674)|m.50759:23-130;PF05056.7|DUF674|Protein of unknown function (DUF674)|m.50759:133-215;PF05056.7|DUF674|Protein of unknown function (DUF674)|m.50759:245-323
comp98865_c0	10997.1	288	436.42	22.11	9.66966e-197	3.46776e-193	-4.78758	down	4.78758	up	yes	OK	PREDICTED: epidermis-specific secreted glycoprotein EP1-like [Prunus mume]	RecName: Full=Epidermis-specific secreted glycoprotein EP1; AltName: Full=52/54 kDa medium protein; Flags: Precursor [Daucus carota]	_	_	PF01453.19|B_lectin|D-mannose binding lectin|m.45129:86-183
comp87978_c0	42.005	1	4.19	1.46	1.49164e-07	2.84471e-06	-4.78644	down	4.78644	up	yes	OK	hypothetical protein PRUPE_ppa013764mg [Prunus persica]	_	SAUR family protein	SAUR	PF02519.9|Auxin_inducible|Auxin responsive protein|m.88246:16-104
comp31632_c0	61	1.5	5.475	0.195	2.1512e-18	1.0661e-16	-4.78476	down	4.78476	up	yes	OK	PREDICTED: 3-ketodihydrosphingosine reductase-like [Vitis vinifera]	_	hypothetical protein	_	PF00106.20|adh_short|short chain dehydrogenase|m.1031:13-184;PF13561.1|adh_short_C2|Enoyl-(Acyl carrier protein) reductase|m.1031:23-201
comp69477_c0	98.8	2.5	14.73	0.3	1.48463e-26	1.16088e-24	-4.78334	down	4.78334	up	yes	OK	conserved hypothetical protein [Ricinus communis]	_	_	_	_
comp93554_c0	118	3	8.815	0.18	3.00351e-29	2.68976e-27	-4.78297	down	4.78297	up	yes	OK	PREDICTED: protein ODORANT1 [Vitis vinifera]	RecName: Full=Protein ODORANT1; AltName: Full=MYB-like protein ODO1	_	MYBP	_
comp134093_c0	60.5	1.5	5.27	0.105	4.19375e-18	2.0349e-16	-4.77292	down	4.77292	up	yes	OK	hypothetical protein CICLE_v10014741mg [Citrus clementina]	RecName: Full=Glucose-1-phosphate adenylyltransferase small subunit, chloroplastic; AltName: Full=ADP-glucose pyrophosphorylase; AltName: Full=ADP-glucose synthase;	_	glgC	PF00483.18|NTP_transferase|Nucleotidyl transferase|m.85366:91-253;PF12804.2|NTP_transf_3|MobA-like NTP transferase domain|m.85366:91-238
comp77309_c0	136	3.5	18.52	0.38	8.74596e-33	9.04364e-31	-4.77215	down	4.77215	up	yes	OK	conserved hypothetical protein [Ricinus communis]	RecName: Full=Fasciclin-like arabinogalactan protein 18; Flags: Precursor [Arabidopsis thaliana]	_	_	_
comp54277_c0	97.5	2.5	4.97	0.18	1.93812e-24	1.34962e-22	-4.76134	down	4.76134	up	yes	OK	unnamed protein product [Coffea canephora]	RecName: Full=Serine carboxypeptidase-like 27; Flags: Precursor [Arabidopsis thaliana]	SubName: Full=Chromosome chr13 scaffold_17, whole genome shotgun sequence;	SCPL-II	PF00450.17|Peptidase_S10|Serine carboxypeptidase|m.50844:9-150
comp96924_c1	2750.12	73.585	85.02	3.69	7.65233e-124	7.94402e-121	-4.75669	down	4.75669	up	yes	OK	PREDICTED: tetratricopeptide repeat protein 28-like [Malus domestica]	_	hypothetical protein	_	PF13424.1|TPR_12|Tetratricopeptide repeat|m.60395:178-247;PF13424.1|TPR_12|Tetratricopeptide repeat|m.60395:342-414;PF13374.1|TPR_10|Tetratricopeptide repeat|m.60395:53-89;PF13374.1|TPR_10|Tetratricopeptide repeat|m.60395:180-212;PF13374.1|TPR_10|Tetratricopeptide repeat|m.60395:214-247;PF13374.1|TPR_10|Tetratricopeptide repeat|m.60395:357-381;PF13374.1|TPR_10|Tetratricopeptide repeat|m.60395:382…
comp201426_c0	22	0.5	3.405	0.06	7.78431e-07	1.34389e-05	-4.72715	down	4.72715	up	yes	OK	hypothetical protein CARUB_v10007324mg [Capsella rubella]	_	_	_	_
comp54864_c0	22	0.5	5.78	0.105	8.30149e-07	1.42911e-05	-4.72715	down	4.72715	up	yes	OK	uncharacterized protein LOC100527247 [Glycine max]	_	_	_	_
comp93495_c0	131.5	3.5	6.06	0.13	5.19316e-32	5.18639e-30	-4.72366	down	4.72366	up	yes	OK	PREDICTED: flavin-containing monooxygenase FMO GS-OX-like 9-like [Solanum tuberosum]	RecName: Full=Flavin-containing monooxygenase FMO GS-OX-like 9; AltName: Full=Flavin-monooxygenase glucosinolate S-oxygenase-like 9 [Arabidopsis thaliana]	hypothetical protein	_	PF00743.14|FMO-like|Flavin-binding monooxygenase-like|m.27506:8-239;PF00743.14|FMO-like|Flavin-binding monooxygenase-like|m.27506:257-402;PF13738.1|Pyr_redox_3|Pyridine nucleotide-disulphide oxidoreductase|m.27506:11-235;PF13450.1|NAD_binding_8|NAD(P)-binding Rossmann-like domain|m.27506:12-54;PF07992.9|Pyr_redox_2|Pyridine nucleotide-disulphide oxidoreductase|m.27506:9-42;PF01266.19|DAO|FAD depe…
comp76983_c0	32320.4	885.5	2140.62	82.33	2.30138e-219	1.39671e-215	-4.72275	down	4.72275	up	yes	OK	putative cell surface adhesion protein [Zinnia violacea]	RecName: Full=Fasciclin-like arabinogalactan protein 11; Flags: Precursor [Arabidopsis thaliana]	hypothetical protein	_	PF02469.17|Fasciclin|Fasciclin domain|m.82108:45-179
comp120621_c0	204	5.5	12.355	1	2.57041e-29	2.30714e-27	-4.71987	down	4.71987	up	yes	OK	beta-1,3-glucanase [Vitis vinifera]	RecName: Full=Lichenase; AltName: Full=Endo-beta-1,3-1,4 glucanase; Flags: Precursor	SubName: Full=Chromosome chr8 scaffold_34, whole genome shotgun sequence;	_	PF00332.13|Glyco_hydro_17|Glycosyl hydrolases family 17|m.27055:24-335
comp32490_c0	6445.56	178	396.185	15.465	2.14003e-176	5.11643e-173	-4.71065	down	4.71065	up	yes	OK	PREDICTED: uncharacterized protein LOC101245253 [Solanum lycopersicum]	RecName: Full=Lysine-rich arabinogalactan protein 18; Short=Lys-rich AGP 18; Flags: Precursor [Arabidopsis thaliana]	_	_	_
comp73609_c0	490.455	13.5	51.675	2.425	9.86846e-52	2.02758e-49	-4.7056	down	4.7056	up	yes	OK	hypothetical protein CICLE_v10028754mg [Citrus clementina]	RecName: Full=Uncharacterized membrane protein At1g06890 [Arabidopsis thaliana]	SubName: Full=Chromosome chr6 scaffold_3, whole genome shotgun sequence;	SLC35E3	PF03151.11|TPT|Triose-phosphate Transporter family|m.271:5-125;PF00892.15|EamA|EamA-like transporter family|m.271:45-124
comp109297_c0	684.5	19	23.965	1.8	7.99028e-59	2.02054e-56	-4.69646	down	4.69646	up	yes	OK	RecName: Full=Pectinesterase 3; Short=PE 3; AltName: Full=Pectin methylesterase 3; Flags: Precursor	RecName: Full=Pectinesterase 3; Short=PE 3; AltName: Full=Pectin methylesterase 3; Flags: Precursor	hypothetical protein	E3.1.1.11	PF01095.14|Pectinesterase|Pectinesterase|m.73471:259-555;PF04043.10|PMEI|Plant invertase/pectin methylesterase inhibitor|m.73471:51-209
comp78702_c0	21.5	0.5	2.195	0.04	1.02353e-06	1.74e-05	-4.6942	down	4.6942	up	yes	OK	PREDICTED: uncharacterized protein LOC101490134 [Cicer arietinum]	_	_	_	_
comp83053_c0	254	7	25.155	0.555	5.24601e-47	9.15696e-45	-4.69381	down	4.69381	up	yes	OK	PREDICTED: pollen-specific protein SF21-like [Solanum tuberosum]	RecName: Full=Pollen-specific protein SF21 [Helianthus annuus]	_	_	PF03096.9|Ndr|Ndr family|m.84262:1-117
comp98519_c0	1387.97	38.9	29.395	2.465	1.30256e-78	5.38051e-76	-4.68279	down	4.68279	up	yes	OK	PREDICTED: lysosomal alpha-mannosidase [Vitis vinifera]	RecName: Full=Lysosomal alpha-mannosidase; Short=Laman; AltName: Full=Lysosomal acid alpha-mannosidase; AltName: Full=Mannosidase alpha class 2B member 1; AltName:	hypothetical protein	E3.2.1.24	PF07748.8|Glyco_hydro_38C|Glycosyl hydrolases family 38 C-terminal domain|m.43600:493-999;PF01074.17|Glyco_hydro_38|Glycosyl hydrolases family 38 N-terminal domain|m.43600:44-355;PF09261.6|Alpha-mann_mid|Alpha mannosidase, middle domain|m.43600:361-434
comp126255_c0	109.47	3	8.39	0.185	2.17728e-28	1.86516e-26	-4.67525	down	4.67525	up	yes	OK	PREDICTED: copper-transporting ATPase PAA1, chloroplastic-like [Solanum lycopersicum]	RecName: Full=Copper-transporting ATPase PAA1, chloroplastic; AltName: Full=Protein HEAVY METAL ATPASE 6; AltName: Full=Protein glucose insensitive root 1; Flags: P	_	copB	PF00702.21|Hydrolase|haloacid dehalogenase-like hydrolase|m.73666:15-124;PF12710.2|HAD|haloacid dehalogenase-like hydrolase|m.73666:35-122
comp111772_c0	179.5	5	14.525	0.325	4.80827e-40	6.72621e-38	-4.67023	down	4.67023	up	yes	OK	NAC transcription factor-like protein [Medicago truncatula]	RecName: Full=NAC domain-containing protein 8; Short=ANAC008 [Arabidopsis thaliana]	SubName: Full=Chromosome chr12 scaffold_18, whole genome shotgun sequence;	_	PF02365.10|NAM|No apical meristem (NAM) protein|m.1444:1-92
comp90192_c0	335	9.5	20.52	0.465	5.5585e-52	1.15105e-49	-4.65799	down	4.65799	up	yes	OK	Peroxidase 72 precursor, putative [Ricinus communis]	RecName: Full=Peroxidase 72; Short=Atperox P72; AltName: Full=ATP6a; AltName: Full=PRXR8; Flags: Precursor [Arabidopsis thaliana]	SubName: Full=Chromosome chr4 scaffold_83, whole genome shotgun sequence;	E1.11.1.7	PF00141.18|peroxidase|Peroxidase|m.21648:39-287
comp91096_c0	159.505	4.5	6.815	0.67	3.66773e-23	2.37191e-21	-4.64866	down	4.64866	up	yes	OK	hypothetical protein CICLE_v10008452mg [Citrus clementina]	RecName: Full=Leucine-rich repeat extensin-like protein 5; Short=AtLRX5; Short=LRR/EXTENSIN5; AltName: Full=Cell wall hydroxyproline-rich glycoprotein; Flags: Prec	hypothetical protein	_	PF00560.28|LRR_1|Leucine Rich Repeat|m.26216:129-145;PF00560.28|LRR_1|Leucine Rich Repeat|m.26216:152-173;PF08263.7|LRRNT_2|Leucine rich repeat N-terminal domain|m.26216:39-73
comp93313_c0	176.5	5	7.825	0.175	7.25065e-37	9.00873e-35	-4.64594	down	4.64594	up	yes	OK	PREDICTED: uncharacterized protein LOC100245695 [Vitis vinifera]	_	SubName: Full=Chromosome chr11 scaffold_13, whole genome shotgun sequence;	_	PF06219.7|DUF1005|Protein of unknown function (DUF1005)|m.34548:1-338;PF06219.7|DUF1005|Protein of unknown function (DUF1005)|m.34548:343-405
comp29882_c0	38	1	1.23	0.025	2.31599e-12	7.35309e-11	-4.64257	down	4.64257	up	yes	OK	hypothetical protein VITISV_007763 [Vitis vinifera]	RecName: Full=Probable L-type lectin-domain containing receptor kinase S.7; Short=LecRK-S.7; Flags: Precursor [Arabidopsis thaliana]	SubName: Full=Chromosome chr19 scaffold_66, whole genome shotgun sequence;	_	PF00139.14|Lectin_legB|Legume lectin domain|m.1606:32-260;PF00069.20|Pkinase|Protein kinase domain|m.1606:363-631;PF07714.12|Pkinase_Tyr|Protein tyrosine kinase|m.1606:364-633
comp48983_c0	38	1	3.775	0.08	2.53071e-12	8.01225e-11	-4.64257	down	4.64257	up	yes	OK	PREDICTED: uncharacterized protein LOC100527024 isoform X1 [Glycine max]	RecName: Full=Palmitoyl-monogalactosyldiacylglycerol delta-7 desaturase, chloroplastic; AltName: Full=FAD5; AltName: Full=Monogalactosyldiacylglycerol-specific palm	SubName: Full=Chromosome chr9 scaffold_104, whole genome shotgun sequence;	SCD, desC	PF00487.19|FA_desaturase|Fatty acid desaturase|m.96233:6-153
comp294001_c0	38	1	1.975	0.67	1.01615e-06	1.72819e-05	-4.64257	down	4.64257	up	yes	OK	hypothetical protein CICLE_v10008665mg [Citrus clementina]	RecName: Full=WAT1-related protein At4g30420 [Arabidopsis thaliana]	_	_	PF00892.15|EamA|EamA-like transporter family|m.80134:19-147;PF00892.15|EamA|EamA-like transporter family|m.80134:193-320;PF03151.11|TPT|Triose-phosphate Transporter family|m.80134:185-317
comp69256_c0	979.24	28.5	48.75	2.335	3.8464e-75	1.44509e-72	-4.63031	down	4.63031	up	yes	OK	PREDICTED: pollen-specific protein SF21-like isoform X2 [Citrus sinensis]	RecName: Full=Pollen-specific protein SF21 [Helianthus annuus]	SubName: Full=Chromosome chr4 scaffold_6, whole genome shotgun sequence;	_	PF03096.9|Ndr|Ndr family|m.90784:1-185;PF12697.2|Abhydrolase_6|Alpha/beta hydrolase family|m.90784:7-170
comp50826_c0	20.5	0.5	2.605	0.05	1.45488e-06	2.42112e-05	-4.62596	down	4.62596	up	yes	OK	_	_	_	_	_
comp83714_c0	20.5	0.5	2.225	0.045	1.5812e-06	2.61754e-05	-4.62596	down	4.62596	up	yes	OK	hypothetical protein EUGRSUZ_K03319 [Eucalyptus grandis]	RecName: Full=Beta-carotene isomerase D27, chloroplastic; AltName: Full=Protein DWARF-27; Flags: Precursor	_	DWARF27	_
comp76028_c0	20.5	0.5	1.065	0.02	4.22699e-06	6.60651e-05	-4.62596	down	4.62596	up	yes	OK	unnamed protein product [Coffea canephora]	RecName: Full=Glucan endo-1,3-beta-glucosidase 13; AltName: Full=(1-)3)-beta-glucan endohydrolase 13; Short=(1-)3)-beta-glucanase 13; AltName: Full=Beta-1,3-endogl	hypothetical protein	_	PF00332.13|Glyco_hydro_17|Glycosyl hydrolases family 17|m.81838:13-335;PF07983.8|X8|X8 domain|m.81838:364-433
comp51051_c0	37.5	1	3.465	0.075	4.31014e-12	1.33461e-10	-4.62353	down	4.62353	up	yes	OK	PREDICTED: disease resistance response protein 206 [Vitis vinifera]	RecName: Full=Disease resistance response protein 206; AltName: Full=Dirigent protein PI206; Flags: Precursor	SubName: Full=Chromosome chr2 scaffold_132, whole genome shotgun sequence;	_	PF03018.9|Dirigent|Dirigent-like protein|m.73321:34-182
comp85362_c0	190.5	5.5	15.39	3.305	4.51859e-21	2.63296e-19	-4.62117	down	4.62117	up	yes	OK	_	_	_	_	PF00197.13|Kunitz_legume|Trypsin and protease inhibitor|m.79304:34-205
comp95371_c0	223	6.5	10.29	0.24	6.65689e-45	1.08739e-42	-4.61142	down	4.61142	up	yes	OK	hypothetical protein MIMGU_mgv1a001011mg [Erythranthe guttata]	RecName: Full=Respiratory burst oxidase homolog protein E; AltName: Full=NADPH oxidase RBOHE; Short=AtRBOHE [Arabidopsis thaliana]	hypothetical protein	_	PF08030.7|NAD_binding_6|Ferric reductase NAD binding domain|m.11927:402-570;PF08022.7|FAD_binding_8|FAD-binding domain|m.11927:300-395;PF01794.14|Ferric_reduct|Ferric reductase like transmembrane component|m.11927:98-255
comp83441_c0	54	1.5	3.2	0.07	5.11913e-16	2.15175e-14	-4.60935	down	4.60935	up	yes	OK	gibberellin 20-oxidase No3 [Lactuca sativa]	RecName: Full=Gibberellin 20 oxidase 1; AltName: Full=GA 20-oxidase 1; Short=AtGA20ox1; AltName: Full=Gibberellin C-20 oxidase 1 [Arabidopsis thaliana]	SubName: Full=Chromosome chr15 scaffold_37, whole genome shotgun sequence;	E1.14.11.12	PF03171.15|2OG-FeII_Oxy|2OG-Fe(II) oxygenase superfamily|m.84785:238-336;PF14226.1|DIOX_N|non-haem dioxygenase in morphine synthesis N-terminal|m.84785:74-186
comp33563_c0	87.5	2.5	14.205	2.355	5.23157e-15	2.04334e-13	-4.60547	down	4.60547	up	yes	OK	NAC transcription factor 095 [Jatropha curcas]	RecName: Full=NAC domain-containing protein 8; Short=ANAC008 [Arabidopsis thaliana]	_	_	_
comp77353_c0	121	3.5	14.085	0.4	4.06796e-28	3.45108e-26	-4.60374	down	4.60374	up	yes	OK	PREDICTED: protein yippee-like At4g27745-like [Cucumis sativus]	RecName: Full=Protein yippee-like At4g27745 [Arabidopsis thaliana]	hypothetical protein	_	PF03226.9|Yippee-Mis18|Yippee zinc-binding/DNA-binding /Mis18, centromere assembly|m.82247:11-102
comp82765_c0	20	0.5	0.995	0.02	2.71823e-06	4.34305e-05	-4.59059	down	4.59059	up	yes	OK	_	_	_	_	_
comp100000_c0	3932.18	118	137.235	5.825	5.35829e-146	8.62761e-143	-4.5903	down	4.5903	up	yes	OK	PREDICTED: L-ascorbate oxidase homolog [Malus domestica]	RecName: Full=L-ascorbate oxidase homolog; Flags: Precursor	SubName: Full=Chromosome chr18 scaffold_1, whole genome shotgun sequence;	_	PF00394.17|Cu-oxidase|Multicopper oxidase|m.80677:195-331;PF07732.10|Cu-oxidase_3|Multicopper oxidase|m.80677:69-182;PF07731.9|Cu-oxidase_2|Multicopper oxidase|m.80677:413-550
comp85854_c0	103.2	3	11.775	1.67	2.90297e-17	1.32929e-15	-4.58709	down	4.58709	up	yes	OK	unnamed protein product [Coffea canephora]	_	SubName: Full=Chromosome chr9 scaffold_7, whole genome shotgun sequence;	LYPLA2	PF02230.11|Abhydrolase_2|Phospholipase/Carboxylesterase|m.77960:7-131;PF03583.9|LIP|Secretory lipase|m.77960:72-132;PF03959.8|FSH1|Serine hydrolase (FSH1)|m.77960:6-115
comp92349_c0	1329.99	40	53.935	3.75	8.87784e-73	3.15511e-70	-4.58478	down	4.58478	up	yes	OK	endo-beta-mannanase [Actinidia arguta]	RecName: Full=Mannan endo-1,4-beta-mannosidase 7; AltName: Full=Beta-mannanase 7; AltName: Full=Endo-beta-1,4-mannanase 7; Short=AtMAN7; Flags: Precursor [Arabidops	SubName: Full=Chromosome chr4 scaffold_32, whole genome shotgun sequence;	_	PF00150.13|Cellulase|Cellulase (glycosyl hydrolase family 5)|m.30502:74-340;PF12876.2|Cellulase-like|Sugar-binding cellulase-like|m.30502:194-281
comp97564_c1	3004.36	90.5	107.625	4.78	8.28204e-129	9.90043e-126	-4.58459	down	4.58459	up	yes	OK	endoglucanase 6-like protein [Camellia sinensis]	RecName: Full=Endoglucanase 6; AltName: Full=Endo-1,4-beta glucanase 6; Flags: Precursor [Arabidopsis thaliana]	hydrolase, hydrolyzing O-glycosyl compounds (EC:3.2.1.4)	_	PF00759.14|Glyco_hydro_9|Glycosyl hydrolase family 9|m.56447:30-491;PF09478.5|CBM49|Carbohydrate binding domain CBM49|m.56447:533-611
comp68186_c0	85.5	2.5	5.245	0.225	9.03627e-21	5.17745e-19	-4.57217	down	4.57217	up	yes	OK	hypothetical protein VITISV_013920 [Vitis vinifera]	RecName: Full=GDSL esterase/lipase At2g04570; AltName: Full=Extracellular lipase At2g04570; Flags: Precursor [Arabidopsis thaliana]	SubName: Full=Chromosome chr12 scaffold_36, whole genome shotgun sequence;	_	PF00657.17|Lipase_GDSL|GDSL-like Lipase/Acylhydrolase|m.90915:25-339
comp92292_c0	2247.82	68.5	69.88	3.21	7.45729e-112	5.943e-109	-4.5674	down	4.5674	up	yes	OK	PREDICTED: uncharacterized protein LOC100248912 [Vitis vinifera]	RecName: Full=UDP-glucuronate:xylan alpha-glucuronosyltransferase 1; Short=UDP-GlcA:xylan glucuronyltransferase 1; AltName: Full=Glycogenin-like protein 1; AltName:	SubName: Full=Chromosome chr4 scaffold_73, whole genome shotgun sequence;	_	PF01501.15|Glyco_transf_8|Glycosyl transferase family 8|m.35241:301-510
comp73013_c0	134	4	4.015	0.095	1.18301e-32	1.21373e-30	-4.56341	down	4.56341	up	yes	OK	Leucine-rich repeat protein kinase family protein isoform 1 [Theobroma cacao]	RecName: Full=Inactive leucine-rich repeat receptor-like serine/threonine-protein kinase At1g60630; Flags: Precursor [Arabidopsis thaliana]	SubName: Full=Chromosome chr1 scaffold_22, whole genome shotgun sequence;	_	PF00069.20|Pkinase|Protein kinase domain|m.391:357-621;PF07714.12|Pkinase_Tyr|Protein tyrosine kinase|m.391:357-622;PF12799.2|LRR_4|Leucine Rich repeats (2 copies)|m.391:88-122;PF00560.28|LRR_1|Leucine Rich Repeat|m.391:110-132;PF00560.28|LRR_1|Leucine Rich Repeat|m.391:134-154;PF00560.28|LRR_1|Leucine Rich Repeat|m.391:181-197;PF13516.1|LRR_6|Leucine Rich repeat|m.391:110-130;PF13516.1|LRR_6|Leu…
comp86154_c0	52	1.5	4.865	0.115	2.11392e-15	8.5267e-14	-4.55506	down	4.55506	up	yes	OK	PREDICTED: uncharacterized protein LOC100248329 [Vitis vinifera]	RecName: Full=Chitin-binding lectin 1; AltName: Full=PL-I; Flags: Precursor [Solanum tuberosum]	_	_	_
comp79153_c0	19.5	0.5	1.34	0.025	5.11278e-06	7.87243e-05	-4.55433	down	4.55433	up	yes	OK	beta-caryophyllene synthase [Artemisia absinthium]	RecName: Full=Beta-caryophyllene synthase	SubName: Full=Chromosome chr19 scaffold_4, whole genome shotgun sequence;	GERD	PF03936.11|Terpene_synth_C|Terpene synthase family, metal binding domain|m.2188:1-263
comp216897_c0	19.5	0.5	2.29	0.045	5.35988e-06	8.224e-05	-4.55433	down	4.55433	up	yes	OK	_	_	_	_	_
comp70350_c0	19.5	0.5	7.55	0.155	5.88628e-06	8.9741e-05	-4.55433	down	4.55433	up	yes	OK	PREDICTED: acyl-protein thioesterase 2 [Vitis vinifera]	RecName: Full=Acyl-protein thioesterase 1 [Cryptococcus neoformans var. neoformans B-3501A]	_	LYPLA2	_
comp29327_c0	68	2	7.435	0.175	3.24546e-19	1.68903e-17	-4.54988	down	4.54988	up	yes	OK	unknown [Populus trichocarpa]	_	unknown protein; FUNCTIONS IN: molecular_function unknown; INVOLVED IN: biological_process u [...]	_	_
comp102055_c0	423.5	13	56.05	1.38	1.0389e-64	3.14048e-62	-4.5478	down	4.5478	up	yes	OK	Arabinogalactan protein 20 [Theobroma cacao]	RecName: Full=Arabinogalactan peptide 20; Short=AG-peptide 20; Flags: Precursor [Arabidopsis thaliana]	SubName: Full=Putative uncharacterized protein;	_	_
comp80122_c0	959.995	30	15.955	0.515	1.4771e-78	6.03828e-76	-4.5283	down	4.5283	up	yes	OK	RNA-directed DNA polymerase (Reverse transcriptase); Chromo; Zinc finger, CCHC-type; Peptidase aspartic, active site; Polynucleotidyl transferase, Ribonuclease H fold [Med	RecName: Full=Retrovirus-related Pol polyprotein from transposon 297; Includes: RecName: Full=Protease; Includes: RecName: Full=Reverse transcriptase; Includes: RecNa	_	_	PF08284.6|RVP_2|Retroviral aspartyl protease|m.76084:448-537;PF00078.22|RVT_1|Reverse transcriptase (RNA-dependent DNA polymerase)|m.76084:687-789;PF03732.12|Retrotrans_gag|Retrotransposon gag protein|m.76084:152-241;PF13650.1|Asp_protease_2|Aspartyl protease|m.76084:446-533;PF00665.21|rve|Integrase core domain|m.76085:354-467;PF00385.19|Chromo|Chromo (CHRromatin Organisation MOdifier) domain|m.7…
comp97826_c2	65181.8	2045	1870.13	88.525	2.29351e-244	3.01585e-240	-4.52735	down	4.52735	up	yes	OK	eugenol synthase 1 [Petunia x hybrida]	RecName: Full=Isoflavone reductase-like protein; AltName: Full=Pollen allergen Ole e 12.01; AltName: Allergen=Ole e 12.01	SubName: Full=Chromosome chr18 scaffold_1, whole genome shotgun sequence;	_	PF05368.8|NmrA|NmrA-like family|m.60611:8-299;PF13460.1|NAD_binding_10|NADH(P)-binding|m.60611:8-154;PF01370.16|Epimerase|NAD dependent epimerase/dehydratase family|m.60611:8-94;PF03435.13|Saccharop_dh|Saccharopine dehydrogenase|m.60611:8-90;PF01073.14|3Beta_HSD|3-beta hydroxysteroid dehydrogenase/isomerase family|m.60611:9-90;PF02254.13|TrkA_N|TrkA-N domain|m.60611:10-100
comp45438_c0	35	1	2.36	0.055	2.78748e-11	8.00596e-10	-4.52439	down	4.52439	up	yes	OK	PREDICTED: uncharacterized protein LOC103713544 [Phoenix dactylifera]	_	_	_	_
comp123962_c0	35	1	8.73	3.29	2.77308e-06	4.42711e-05	-4.52439	down	4.52439	up	yes	OK	ferulate-5-hydroxylase [Chrysanthemum x morifolium]	RecName: Full=Cytochrome P450 84A1; AltName: Full=Ferulate-5-hydroxylase; Short=F5H [Arabidopsis thaliana]	_	CYP84A, F5H	_
comp66691_c0	671.035	21	45.38	1.135	4.97277e-82	2.22919e-79	-4.5241	down	4.5241	up	yes	OK	PREDICTED: CRIB domain-containing protein RIC4 [Malus domestica]	RecName: Full=CRIB domain-containing protein RIC4; AltName: Full=ROP-interactive CRIB motif-containing protein 4; AltName: Full=Target of ROP protein RIC4 [Arabidop	_	_	PF00786.23|PBD|P21-Rho-binding domain|m.74013:111-134
comp83964_c0	66.5	2	7.315	0.175	7.60318e-19	3.87262e-17	-4.51777	down	4.51777	up	yes	OK	uncharacterized protein LOC100527291 [Glycine max]	_	hypothetical protein	_	PF05512.6|AWPM-19|AWPM-19-like family|m.83808:37-176
comp98684_c0	12034.2	383	1248.01	60.935	2.86737e-209	1.61591e-205	-4.50637	down	4.50637	up	yes	OK	P-rich protein NtEIG-C29 [Nicotiana tabacum]	RecName: Full=14 kDa proline-rich protein DC2.15; Flags: Precursor	SubName: Full=Putative uncharacterized protein (Chromosome chr2 scaffold_241, whole genome s [...]	_	PF14547.1|Hydrophob_seed|Hydrophobic seed protein|m.48921:60-144;PF00234.17|Tryp_alpha_amyl|Protease inhibitor/seed storage/LTP family|m.48921:61-143
comp87481_c0	34.5	1	3.85	0.09	1.05768e-10	2.87948e-09	-4.50372	down	4.50372	up	yes	OK	AWPM-19-like family protein [Theobroma cacao]	_	annotation not avaliable	_	PF05512.6|AWPM-19|AWPM-19-like family|m.87088:15-155
comp116776_c0	159.5	5	11.675	0.295	2.89464e-36	3.52435e-34	-4.49995	down	4.49995	up	yes	OK	_	_	_	_	_
comp80372_c0	50	1.5	7.87	0.195	1.9705e-10	5.22928e-09	-4.49863	down	4.49863	up	yes	OK	_	_	_	_	_
comp41291_c0	189	6	22.43	0.57	4.4609e-40	6.25136e-38	-4.48649	down	4.48649	up	yes	OK	14-3-3d [Morus alba var. atropurpurea]	RecName: Full=14-3-3-like protein GF14 iota; AltName: Full=General regulatory factor 12 [Arabidopsis thaliana]	SubName: Full=Putative uncharacterized protein;	YWHAE	PF00244.15|14-3-3|14-3-3 protein|m.4581:7-179
comp93487_c0	65.035	2	5.405	0.205	5.32284e-18	2.55915e-16	-4.48492	down	4.48492	up	yes	OK	_	_	_	_	_
comp87202_c0	18.5	0.5	2.425	0.055	9.50309e-06	0.000140039	-4.47896	down	4.47896	up	yes	OK	Phospholipase D delta [Morus notabilis]	RecName: Full=Phospholipase D delta; Short=AtPLDdelta; Short=PLD delta [Arabidopsis thaliana]	_	PLD1_2	PF12357.3|PLD_C|Phospholipase D C terminal|m.86677:72-145;PF00614.17|PLDc|Phospholipase D Active site motif|m.86677:2-25;PF13091.1|PLDc_2|PLD-like domain|m.86677:2-39
comp74959_c0	18.5	0.5	1.625	0.035	9.50877e-06	0.000140096	-4.47896	down	4.47896	up	yes	OK	UDP-glycosyltransferase 76H1 [Stevia rebaudiana]	RecName: Full=UDP-glycosyltransferase 76E6 [Arabidopsis thaliana]	_	_	PF00201.13|UDPGT|UDP-glucoronosyl and UDP-glucosyl transferase|m.86284:198-282
comp84362_c0	18.5	0.5	1.47	0.03	9.76155e-06	0.000143499	-4.47896	down	4.47896	up	yes	OK	Regulator of Vps4 activity in the MVB pathway protein, putative [Theobroma cacao]	_	_	_	_
comp86760_c0	18.5	0.5	2.455	0.055	9.76627e-06	0.000143541	-4.47896	down	4.47896	up	yes	OK	_	_	_	_	_
comp69744_c0	18.5	0.5	4.685	0.1	1.02848e-05	0.000150601	-4.47896	down	4.47896	up	yes	OK	hypothetical protein MIMGU_mgv1a003372mg [Erythranthe guttata]	RecName: Full=Aluminum-activated malate transporter 5; Short=AtALMT5 [Arabidopsis thaliana]	_	_	PF11744.3|ALMT|Aluminium activated malate transporter|m.91116:1-117
comp7892_c0	18.5	0.5	1.335	0.03	1.03318e-05	0.000151262	-4.47896	down	4.47896	up	yes	OK	PREDICTED: O-acyltransferase WSD1-like [Solanum lycopersicum]	_	SubName: Full=Chromosome chr12 scaffold_18, whole genome shotgun sequence;	_	PF06974.8|DUF1298|Protein of unknown function (DUF1298)|m.81677:146-297
comp77430_c0	18.5	0.5	1.17	0.025	1.3052e-05	0.000187502	-4.47896	down	4.47896	up	yes	OK	PREDICTED: E3 ubiquitin-protein ligase RING1 [Prunus mume]	RecName: Full=E3 ubiquitin-protein ligase RING1; AltName: Full=RING finger protein 1	_	RNF115_126	PF13639.1|zf-RING_2|Ring finger domain|m.82871:237-279;PF14369.1|zf-RING_3|zinc-finger|m.82871:20-55;PF12678.2|zf-rbx1|RING-H2 zinc finger|m.82871:223-279;PF13923.1|zf-C3HC4_2|Zinc finger, C3HC4 type (RING finger)|m.82871:238-278;PF00097.20|zf-C3HC4|Zinc finger, C3HC4 type (RING finger)|m.82871:238-278
comp79430_c0	49	1.5	9.43	0.235	2.19562e-14	8.21374e-13	-4.46957	down	4.46957	up	yes	OK	_	_	_	_	_
comp90312_c0	3928.74	128.5	194.025	12.875	9.22479e-143	1.32329e-139	-4.46632	down	4.46632	up	yes	OK	PREDICTED: uncharacterized protein LOC100258034 [Vitis vinifera]	RecName: Full=Protein WAVE-DAMPENED 2; Short=AtWVD2 [Arabidopsis thaliana]	_	_	PF06886.6|TPX2|Targeting protein for Xklp2 (TPX2)|m.21201:12-68
comp75862_c0	33.475	1	6.585	0.16	2.01786e-10	5.35135e-09	-4.46147	down	4.46147	up	yes	OK	_	_	_	_	_
comp103037_c0	957.5	31.5	55.135	2.15	4.37955e-76	1.70213e-73	-4.45439	down	4.45439	up	yes	OK	unnamed protein product [Coffea canephora]	RecName: Full=Peroxidase 3; Short=Atperox P3; AltName: Full=ATPRC; AltName: Full=RCI3A; AltName: Full=Rare cold-inducible protein; Flags: Precursor [Arabidopsis tha	hypothetical protein	E1.11.1.7	PF00141.18|peroxidase|Peroxidase|m.36809:55-298
comp74398_c0	184.5	6	12.34	1.135	7.14464e-27	5.6881e-25	-4.45176	down	4.45176	up	yes	OK	hypothetical protein MIMGU_mgv1a012257mg [Erythranthe guttata]	_	_	_	PF00011.16|HSP20|Hsp20/alpha crystallin family|m.86086:31-107
comp80152_c0	184	6	16.715	0.435	6.73419e-40	9.38705e-38	-4.44784	down	4.44784	up	yes	OK	Uncharacterized protein TCM_015652 [Theobroma cacao]	_	SubName: Full=Chromosome chr2 scaffold_105, whole genome shotgun sequence;	_	PF04398.7|DUF538|Protein of unknown function, DUF538|m.76186:47-159
comp83437_c0	289	9.5	10.17	0.24	4.32089e-42	6.49344e-40	-4.445	down	4.445	up	yes	OK	PREDICTED: uncharacterized protein LOC100803297 [Glycine max]	_	SubName: Full=Chromosome chr6 scaffold_3, whole genome shotgun sequence;	_	_
comp92725_c0	5247.4	174.5	225.22	13.255	5.28239e-140	7.31166e-137	-4.44249	down	4.44249	up	yes	OK	PREDICTED: probable pectate lyase 18 [Malus domestica]	RecName: Full=Probable pectate lyase 18; AltName: Full=Pectate lyase A10; Flags: Precursor [Arabidopsis thaliana]	SubName: Full=Putative uncharacterized protein;	E4.2.2.2, pel	PF00544.14|Pec_lyase_C|Pectate lyase|m.29129:137-328
comp44577_c0	33.05	1	4.22	0.105	2.89004e-10	7.55019e-09	-4.43987	down	4.43987	up	yes	OK	PREDICTED: RAN GTPase-activating protein 1 isoform 2 [Vitis vinifera]	RecName: Full=RAN GTPase-activating protein 2; Short=AtRanGAP2; Short=RanGAP2 [Arabidopsis thaliana]	_	RANGAP1	PF13943.1|WPP|WPP domain|m.90213:56-153
comp33119_c0	33	1	17.005	0.42	4.37691e-10	1.12082e-08	-4.43987	down	4.43987	up	yes	OK	_	_	_	_	_
comp62420_c0	18	0.5	1.87	0.04	2.00621e-05	0.00027916	-4.43974	down	4.43974	up	yes	OK	hypothetical protein POPTR_0015s09560g [Populus trichocarpa]	_	_	NBR1	_
comp74822_c0	451.035	15	70.135	1.875	5.51442e-65	1.6995e-62	-4.43362	down	4.43362	up	yes	OK	Blue copper protein precursor, putative [Ricinus communis]	RecName: Full=Blue copper protein; Flags: Precursor	_	_	PF02298.12|Cu_bind_like|Plastocyanin-like domain|m.85606:2-53
comp86138_c0	62.5	2	3.755	0.095	1.80995e-17	8.40492e-16	-4.42847	down	4.42847	up	yes	OK	PREDICTED: protein ODORANT1 [Vitis vinifera]	RecName: Full=Protein ODORANT1; AltName: Full=MYB-like protein ODO1	_	MYBP	_
comp84862_c0	76.5	2.5	5.195	0.135	8.54094e-22	5.1518e-20	-4.41199	down	4.41199	up	yes	OK	PREDICTED: uncharacterized protein LOC100258663 [Vitis vinifera]	_	SubName: Full=Chromosome chr11 scaffold_14, whole genome shotgun sequence;	_	_
comp244747_c0	17.5	0.5	2.005	0.045	1.76821e-05	0.000248853	-4.39943	down	4.39943	up	yes	OK	_	_	_	_	_
comp29685_c0	17.5	0.5	5.665	0.13	1.81489e-05	0.000254559	-4.39943	down	4.39943	up	yes	OK	hypothetical protein CICLE_v10019410mg [Citrus clementina]	RecName: Full=Monocopper oxidase-like protein SKU5; AltName: Full=Skewed roots; Flags: Precursor [Arabidopsis thaliana]	_	_	_
comp142665_c0	17.5	0.5	4.015	0.09	1.92509e-05	0.000269059	-4.39943	down	4.39943	up	yes	OK	_	_	_	_	_
comp195463_c0	17.5	0.5	1.965	0.045	2.13787e-05	0.000295656	-4.39943	down	4.39943	up	yes	OK	_	_	_	_	_
comp83031_c0	32	1	2.25	0.055	3.79049e-08	7.82875e-07	-4.39567	down	4.39567	up	yes	OK	PREDICTED: transcriptional activator Myb-like isoform X1 [Phoenix dactylifera]	RecName: Full=Transcription factor MYB44; AltName: Full=Myb-related protein 44; Short=AtMYB44; AltName: Full=Myb-related protein R1; Short=AtMYBR1 [Arabidopsis tha	hypothetical protein	MYBP	PF00249.26|Myb_DNA-binding|Myb-like DNA-binding domain|m.85010:4-49;PF00249.26|Myb_DNA-binding|Myb-like DNA-binding domain|m.85010:56-99;PF13921.1|Myb_DNA-bind_6|Myb-like DNA-binding domain|m.85010:7-67;PF13921.1|Myb_DNA-bind_6|Myb-like DNA-binding domain|m.85010:59-100
comp92672_c0	2161.95	75.5	66.715	2.98	4.7249e-114	3.88313e-111	-4.37096	down	4.37096	up	yes	OK	unnamed protein product [Vitis vinifera]	_	hypothetical protein	_	PF04784.9|DUF547|Protein of unknown function, DUF547|m.33352:383-518;PF14389.1|Lzipper-MIP1|Leucine-zipper of ternary complex factor MIP1|m.33352:31-116
comp92864_c0	117	4	5.015	0.135	1.89312e-29	1.71286e-27	-4.36791	down	4.36791	up	yes	OK	protein with unknown function [Ricinus communis]	RecName: Full=Serine/threonine-protein kinase HT1; AltName: Full=High leaf temperature protein 1 [Arabidopsis thaliana]	hypothetical protein	_	PF07714.12|Pkinase_Tyr|Protein tyrosine kinase|m.34461:63-315;PF00069.20|Pkinase|Protein kinase domain|m.34461:65-312
comp81182_c0	272.27	9.61	11.49	1.37	2.48054e-32	2.522e-30	-4.36023	down	4.36023	up	yes	OK	conserved hypothetical protein [Ricinus communis]	_	_	_	PF06075.7|DUF936|Plant protein of unknown function (DUF936)|m.76497:2-239;PF06075.7|DUF936|Plant protein of unknown function (DUF936)|m.76498:4-163
comp166794_c0	17	0.5	3.02	0.07	3.45724e-05	0.000459433	-4.35796	down	4.35796	up	yes	OK	hypothetical protein PRUPE_ppa006043mg [Prunus persica]	RecName: Full=Vacuolar cation/proton exchanger 1a; AltName: Full=Ca(2+)/H(+) exchanger 1a; AltName: Full=OsCAX1a [Oryza sativa Japonica Group]	_	chaA, CAX	_
comp31866_c0	17	0.5	4.135	0.1	3.47132e-05	0.000461227	-4.35796	down	4.35796	up	yes	OK	hypothetical protein MIMGU_mgv1a021947mg, partial [Erythranthe guttata]	RecName: Full=Probable inactive serine/threonine-protein kinase slob2; AltName: Full=Slowpoke-binding protein 2 [Dictyostelium discoideum]	_	_	_
comp41738_c0	17	0.5	1.85	0.045	8.75614e-05	0.00108485	-4.35796	down	4.35796	up	yes	OK	hypothetical protein MIMGU_mgv1a014665mg [Erythranthe guttata]	_	_	_	PF05553.6|DUF761|Cotton fibre expressed protein|m.4645:122-140
comp86872_c0	116	4	11.25	0.31	3.23864e-29	2.89704e-27	-4.35554	down	4.35554	up	yes	OK	ROP-interactive CRIB motif-containing protein 4, putative [Theobroma cacao]	RecName: Full=CRIB domain-containing protein RIC4; AltName: Full=ROP-interactive CRIB motif-containing protein 4; AltName: Full=Target of ROP protein RIC4 [Arabidop	_	_	PF00786.23|PBD|P21-Rho-binding domain|m.89827:126-159
comp103992_c0	1100.99	39	37.135	1.46	1.67825e-85	8.12324e-83	-4.34863	down	4.34863	up	yes	OK	PREDICTED: delta(8)-fatty-acid desaturase-like [Solanum tuberosum]	RecName: Full=Delta(8)-fatty-acid desaturase; AltName: Full=Delta(8)-sphingolipid desaturase [Helianthus annuus]	hypothetical protein	SLD	PF00487.19|FA_desaturase|Fatty acid desaturase|m.36759:138-406;PF00173.23|Cyt-b5|Cytochrome b5-like Heme/Steroid binding domain|m.36759:7-78
comp87390_c0	73	2.5	5.865	0.155	4.49432e-19	2.31303e-17	-4.34456	down	4.34456	up	yes	OK	hypothetical protein L484_025218 [Morus notabilis]	RecName: Full=Uncharacterized protein At3g17950 [Arabidopsis thaliana]	_	_	_
comp47076_c0	435.5	15.5	113.29	12.96	6.03173e-42	8.94522e-40	-4.3362	down	4.3362	up	yes	OK	hypothetical protein MIMGU_mgv1a010922mg [Erythranthe guttata]	RecName: Full=Aquaporin TIP2-3; AltName: Full=Tonoplast intrinsic protein 2-3; AltName: Full=ZmTIP2-3; AltName: Full=ZmTIP2;3 [Zea mays]	_	TIP	PF00230.15|MIP|Major intrinsic protein|m.18334:1-84
comp86423_c0	141	5	9.895	0.28	3.44966e-33	3.64348e-31	-4.32226	down	4.32226	up	yes	OK	unnamed protein product [Vitis vinifera]	RecName: Full=Mannan endo-1,4-beta-mannosidase 2; AltName: Full=Beta-mannanase 2; AltName: Full=Endo-beta-1,4-mannanase 2; Short=AtMAN2; Flags: Precursor [Arabidops	SubName: Full=Chromosome chr12 scaffold_18, whole genome shotgun sequence;	_	PF00150.13|Cellulase|Cellulase (glycosyl hydrolase family 5)|m.89666:18-257
comp282630_c0	16.5	0.5	2.12	0.05	4.83527e-05	0.00062778	-4.31526	down	4.31526	up	yes	OK	_	_	_	_	_
comp79034_c0	16.5	0.5	3.76	0.055	0.000101176	0.00123721	-4.31526	down	4.31526	up	yes	OK	_	_	_	_	_
comp91447_c0	44	1.5	1.49	0.04	3.79386e-13	1.27535e-11	-4.31478	down	4.31478	up	yes	OK	hypothetical protein L484_026622 [Morus notabilis]	_	_	_	PF04782.7|DUF632|Protein of unknown function (DUF632)|m.20571:203-513;PF04783.7|DUF630|Protein of unknown function (DUF630)|m.20571:1-67
comp83529_c0	221.5	8	7.32	0.21	9.40414e-44	1.48689e-41	-4.30643	down	4.30643	up	yes	OK	unnamed protein product [Coffea canephora]	RecName: Full=Plasma membrane ATPase 1; AltName: Full=Proton pump 1 [Solanum lycopersicum]	autoinhibited H+ ATPase	E3.6.3.6	PF00702.21|Hydrolase|haloacid dehalogenase-like hydrolase|m.82947:6-283;PF12710.2|HAD|haloacid dehalogenase-like hydrolase|m.82947:9-280
comp53549_c0	30	1	4.125	0.11	1.48447e-09	3.61037e-08	-4.30299	down	4.30299	up	yes	OK	unnamed protein product [Coffea canephora]	RecName: Full=Thaumatin-like protein; Flags: Precursor [Arabidopsis thaliana]	_	_	PF00314.12|Thaumatin|Thaumatin family|m.4004:2-92
comp70868_c0	30	1	5.01	0.135	1.9315e-09	4.63754e-08	-4.30299	down	4.30299	up	yes	OK	pherophorin-dz1 protein [Volvox carteri f. nagariensis]	RecName: Full=Glycine-rich cell wall structural protein 1; Flags: Precursor [Petunia x hybrida]	_	WASF2	_
comp69368_c0	43.5	1.5	2.185	0.06	9.94618e-13	3.23998e-11	-4.29834	down	4.29834	up	yes	OK	unnamed protein product [Vitis vinifera]	_	_	_	PF07891.7|DUF1666|Protein of unknown function (DUF1666)|m.90564:243-325
comp436435_c0	16	0.5	1.275	0.03	6.25124e-05	0.000793699	-4.27126	down	4.27126	up	yes	OK	ATP-binding cassette transporter, putative [Ricinus communis]	RecName: Full=ABC transporter G family member 26; Short=ABC transporter ABCG.26; Short=AtABCG26; AltName: Full=Putative white-brown complex homolog protein 27; Sh	SubName: Full=Chromosome chr19 scaffold_66, whole genome shotgun sequence;	_	PF00005.22|ABC_tran|ABC transporter|m.76708:52-202;PF13304.1|AAA_21|AAA domain|m.76708:65-229
comp78351_c0	16	0.5	1.45	0.035	6.64769e-05	0.000839845	-4.27126	down	4.27126	up	yes	OK	hypothetical protein CICLE_v10028271mg [Citrus clementina]	RecName: Full=Auxin transporter-like protein 5; AltName: Full=AUX1-like protein 5; AltName: Full=MtLAX5	_	AUX1, LAX	PF01490.13|Aa_trans|Transmembrane amino acid transporter protein|m.1808:2-180
comp93380_c0	1005	38	43.19	3.905	1.7474e-67	5.65018e-65	-4.25441	down	4.25441	up	yes	OK	hypothetical protein MIMGU_mgv1a006130mg [Erythranthe guttata]	RecName: Full=Pelargonidin 3-O-(6-caffeoylglucoside) 5-O-(6-O-malonylglucoside) 4'''-malonyltransferase; AltName: Full=Anthocyanin 5-O-glucoside-4'''-O-malonyltran	_	_	PF02458.10|Transferase|Transferase family|m.34552:1-431
comp86475_c0	29	1	2.675	0.075	2.34507e-09	5.56783e-08	-4.25432	down	4.25432	up	yes	OK	Lamin-like protein [Morus notabilis]	_	_	_	PF02298.12|Cu_bind_like|Plastocyanin-like domain|m.88172:41-123
comp92716_c0	29	1	1.6	0.15	2.46899e-09	5.85148e-08	-4.25432	down	4.25432	up	yes	OK	hypothetical protein EUTSA_v10002432mg [Eutrema salsugineum]	_	_	_	PF07649.7|C1_3|C1-like domain|m.33592:9-37;PF07649.7|C1_3|C1-like domain|m.33592:210-241;PF07649.7|C1_3|C1-like domain|m.33592:279-307;PF07649.7|C1_3|C1-like domain|m.33592:336-365;PF03107.11|C1_2|C1 domain|m.33592:395-425
comp82313_c0	107.5	4	13.595	1.95	6.80611e-18	3.25838e-16	-4.2459	down	4.2459	up	yes	OK	PREDICTED: uncharacterized protein LOC102602347 [Solanum tuberosum]	_	SubName: Full=Chromosome chr2 scaffold_112, whole genome shotgun sequence;	_	_
comp120766_c0	81	3	6.975	0.205	6.44751e-22	3.90699e-20	-4.24099	down	4.24099	up	yes	OK	Disease resistance-responsive family protein [Theobroma cacao]	RecName: Full=Dirigent protein 4; Short=AtDIR4; Flags: Precursor [Arabidopsis thaliana]	hypothetical protein	_	PF03018.9|Dirigent|Dirigent-like protein|m.27013:40-189
comp69532_c0	41.5	1.5	20.53	0.6	2.23495e-12	7.10438e-11	-4.23067	down	4.23067	up	yes	OK	actin 3 [Arabidopsis thaliana]	RecName: Full=Actin-1 ACT3_ARATH RecName: Full=Actin-3	_	ACTF	_
comp88731_c0	41.5	1.5	5.275	0.165	2.75466e-12	8.66566e-11	-4.23067	down	4.23067	up	yes	OK	_	_	_	_	_
comp84483_c0	41.5	1.5	3.235	0.095	1.62296e-11	4.78142e-10	-4.23067	down	4.23067	up	yes	OK	hypothetical protein VITISV_005935 [Vitis vinifera]	_	_	_	_
comp51893_c0	28.5	1	8.79	0.25	4.81988e-09	1.10545e-07	-4.22936	down	4.22936	up	yes	OK	_	_	_	_	_
comp85087_c0	15.5	0.5	2.06	0.05	0.000115254	0.00138997	-4.22587	down	4.22587	up	yes	OK	PREDICTED: uncharacterized protein LOC100784160 [Glycine max]	_	hypothetical protein	_	PF00403.21|HMA|Heavy-metal-associated domain|m.77548:20-73
comp66964_c0	15.5	0.5	2.98	0.075	0.000115401	0.00139132	-4.22587	down	4.22587	up	yes	OK	Beta-galactosidase [Medicago Galactose-binding like [Medicago truncatula]	RecName: Full=Beta-galactosidase; AltName: Full=Acid beta-galactosidase; Short=Lactase; AltName: Full=Exo-(1--)4)-beta-D-galactanase; Flags: Precursor [Solanum lycop	_	_	_
comp43157_c0	15.5	0.5	2.155	0.055	0.000139738	0.00165763	-4.22587	down	4.22587	up	yes	OK	PREDICTED: uncharacterized protein LOC100249972 [Vitis vinifera]	_	SubName: Full=Chromosome chr12 scaffold_36, whole genome shotgun sequence;	BCAP31, BAP31	_
comp89278_c0	7210.34	279	241.785	16.265	8.0742e-163	1.59258e-159	-4.22437	down	4.22437	up	yes	OK	PREDICTED: heparanase-like protein 3-like [Vitis vinifera]	RecName: Full=Heparanase-like protein 3; Flags: Precursor [Arabidopsis thaliana]	hypothetical protein	HPSE	PF03662.9|Glyco_hydro_79n|Glycosyl hydrolase family 79, N-terminal domain|m.92189:30-345
comp33952_c0	92.525	3.5	14.105	0.43	5.53088e-24	3.74245e-22	-4.21679	down	4.21679	up	yes	OK	PREDICTED: transcription factor bHLH135-like [Solanum tuberosum]	RecName: Full=Transcription factor PRE6; AltName: Full=Basic helix-loop-helix protein 163; Short=AtbHLH163; Short=bHLH 163; AltName: Full=Protein KIDARI; AltName: F	hypothetical protein	_	_
comp135563_c0	41	1.5	4.57	0.135	4.16525e-12	1.29177e-10	-4.21324	down	4.21324	up	yes	OK	_	_	_	_	_
comp280983_c0	28	1	1.32	0.04	4.70729e-09	1.08057e-07	-4.20395	down	4.20395	up	yes	OK	hypothetical protein EUGRSUZ_C03053 [Eucalyptus grandis]	RecName: Full=Fructan 6-exohydrolase; Flags: Precursor	hypothetical protein	E3.2.1.26, sacA	PF00251.15|Glyco_hydro_32N|Glycosyl hydrolases family 32 N-terminal domain|m.80051:1-297;PF08244.7|Glyco_hydro_32C|Glycosyl hydrolases family 32 C terminal|m.80051:371-454
comp95831_c1	33393.8	1311.06	814.34	41.995	2.03549e-225	1.45995e-221	-4.20384	down	4.20384	up	yes	OK	PREDICTED: cellulose synthase A catalytic subunit 4 [UDP-forming]	RecName: Full=Cellulose synthase A catalytic subunit 4 [UDP-forming]	cellulose synthase (EC:2.4.1.12)	CESA	PF03552.9|Cellulose_synt|Cellulose synthase|m.7050:358-1094;PF14569.1|zf-UDP|Zinc-binding RING-finger|m.7050:89-157;PF13632.1|Glyco_trans_2_3|Glycosyl transferase family group 2|m.7050:793-921
comp91024_c0	2731.53	107.5	121.49	6.515	3.16595e-119	2.93863e-116	-4.19908	down	4.19908	up	yes	OK	PREDICTED: uncharacterized protein LOC101263823 [Solanum lycopersicum]	_	hypothetical protein	_	PF10250.4|O-FucT|GDP-fucose protein O-fucosyltransferase|m.20630:100-374
comp50995_c0	141.5	5.5	28.48	3.375	7.11481e-22	4.30473e-20	-4.19256	down	4.19256	up	yes	OK	RecName: Full=Carbonic anhydrase; AltName: Full=Carbonate dehydratase [Flaveria bidentis]	RecName: Full=Carbonic anhydrase; AltName: Full=Carbonate dehydratase [Flaveria bidentis]	_	cynT, can	_
comp90492_c0	103.5	4	4.565	0.675	8.39311e-17	3.74119e-15	-4.19127	down	4.19127	up	yes	OK	PREDICTED: uncharacterized serine-rich protein C215.13-like [Solanum tuberosum]	_	_	_	_
comp93162_c0	530.525	21	30.65	1.675	7.27276e-55	1.63475e-52	-4.18522	down	4.18522	up	yes	OK	PREDICTED: (RS)-norcoclaurine 6-O-methyltransferase [Vitis vinifera]	RecName: Full=(RS)-norcoclaurine 6-O-methyltransferase; AltName: Full=S-adenosyl-L-methionine:norcoclaurine 6-O-methyltransferase; Short=6-OMT [Coptis japonica]	SubName: Full=Chromosome chr3 scaffold_8, whole genome shotgun sequence;	_	PF00891.13|Methyltransf_2|O-methyltransferase|m.30850:88-323;PF08100.6|Dimerisation|Dimerisation domain|m.30850:29-72;PF08279.7|HTH_11|HTH domain|m.30850:40-89
comp239059_c0	15	0.5	1.955	0.05	0.000117412	0.00141341	-4.17901	down	4.17901	up	yes	OK	_	_	_	_	_
comp31710_c0	15	0.5	4.09	0.11	0.000117433	0.00141344	-4.17901	down	4.17901	up	yes	OK	PREDICTED: UDP-glycosyltransferase 75D1-like [Vitis vinifera]	RecName: Full=UDP-glycosyltransferase 75D1 [Arabidopsis thaliana]	_	UGT75C1	_
comp235126_c0	15	0.5	2.825	0.075	0.000154641	0.00181883	-4.17901	down	4.17901	up	yes	OK	hypothetical protein EUGRSUZ_F03514 [Eucalyptus grandis]	_	_	_	PF14368.1|LTP_2|Probable lipid transfer|m.51105:19-103;PF00234.17|Tryp_alpha_amyl|Protease inhibitor/seed storage/LTP family|m.51105:33-103
comp73019_c0	15	0.5	1.455	0.04	0.000154807	0.00182052	-4.17901	down	4.17901	up	yes	OK	conserved hypothetical protein [Ricinus communis]	_	_	_	_
comp90201_c0	478	19	20.93	1.2	7.08686e-51	1.41912e-48	-4.17855	down	4.17855	up	yes	OK	PREDICTED: probable inactive receptor kinase At1g48480 [Malus domestica]	RecName: Full=Probable inactive receptor kinase At1g48480; Flags: Precursor [Arabidopsis thaliana]	hypothetical protein	_	PF00069.20|Pkinase|Protein kinase domain|m.25993:365-491;PF07714.12|Pkinase_Tyr|Protein tyrosine kinase|m.25993:365-490;PF00560.28|LRR_1|Leucine Rich Repeat|m.25993:145-165;PF00560.28|LRR_1|Leucine Rich Repeat|m.25993:168-188;PF08263.7|LRRNT_2|Leucine rich repeat N-terminal domain|m.25993:31-66
comp55002_c0	27.5	1	6.01	0.175	1.06917e-08	2.36353e-07	-4.17809	down	4.17809	up	yes	OK	hypothetical protein EUGRSUZ_E00461 [Eucalyptus grandis]	RecName: Full=Monocopper oxidase-like protein SKU5; AltName: Full=Skewed roots; Flags: Precursor [Arabidopsis thaliana]	SubName: Full=Chromosome undetermined scaffold_805, whole genome shotgun sequence;	_	_
comp73743_c0	27.5	1	3.215	0.095	4.58798e-08	9.37038e-07	-4.17809	down	4.17809	up	yes	OK	PREDICTED: WD repeat-containing protein 11 [Cucumis melo]	_	_	_	_
comp162516_c0	27.5	1	3.79	0.11	5.33479e-07	9.40557e-06	-4.17809	down	4.17809	up	yes	OK	PREDICTED: LRR receptor-like serine/threonine-protein kinase ERECTA-like [Vitis vinifera]	_	_	_	PF00560.28|LRR_1|Leucine Rich Repeat|m.36959:146-170
comp55939_c0	40	1.5	1.88	0.125	8.20937e-12	2.47874e-10	-4.17775	down	4.17775	up	yes	OK	PREDICTED: uncharacterized protein LOC103331078 [Prunus mume]	_	_	_	_
comp94835_c0	102.5	4	6.16	0.175	1.64947e-22	1.02957e-20	-4.17728	down	4.17728	up	yes	OK	PREDICTED: probable trehalose-phosphate phosphatase 2-like [Solanum lycopersicum]	RecName: Full=Probable trehalose-phosphate phosphatase G; Short=AtTPPG; AltName: Full=Trehalose 6-phosphate phosphatase; AltName: Full=Trehalose-phosphate phosphata	SubName: Full=Chromosome undetermined scaffold_171, whole genome shotgun sequence;	otsB	PF02358.11|Trehalose_PPase|Trehalose-phosphatase|m.16796:94-338;PF08282.7|Hydrolase_3|haloacid dehalogenase-like hydrolase|m.16796:93-310
comp62932_c0	77	3	9.795	0.305	1.97142e-19	1.04039e-17	-4.16806	down	4.16806	up	yes	OK	PREDICTED: uncharacterized protein LOC100780911 [Glycine max]	_	hypothetical protein	_	PF05512.6|AWPM-19|AWPM-19-like family|m.81486:15-154
comp77264_c0	76.53	3	7.055	0.215	2.38964e-19	1.25523e-17	-4.15868	down	4.15868	up	yes	OK	hypothetical protein JCGZ_21505 [Jatropha curcas]	RecName: Full=Rac-like GTP-binding protein ARAC2; AltName: Full=GTPase protein ROP7; Flags: Precursor [Arabidopsis thaliana]	hypothetical protein	RAC1	_
comp93096_c0	150.5	6	4.755	0.535	5.05777e-23	3.24689e-21	-4.15815	down	4.15815	up	yes	OK	hypothetical protein POPTR_0001s31880g [Populus trichocarpa]	RecName: Full=ABC transporter G family member 11; Short=ABC transporter ABCG.11; Short=AtABCG11; AltName: Full=Protein CUTICULAR DEFECT AND ORGAN FUSION 1; AltName	SubName: Full=Chromosome undetermined scaffold_744, whole genome shotgun sequence;	_	PF01061.19|ABC2_membrane|ABC-2 type transporter|m.28812:383-595;PF00005.22|ABC_tran|ABC transporter|m.28812:84-234;PF13304.1|AAA_21|AAA domain|m.28812:96-253
comp101019_c0	1333.5	54	81.565	5.61	7.46274e-81	3.21742e-78	-4.15659	down	4.15659	up	yes	OK	unnamed protein product [Coffea canephora]	RecName: Full=Bidirectional sugar transporter SWEET17; Short=AtSWEET17 [Arabidopsis thaliana]	hypothetical protein	SLC50A, SWEET	PF03083.11|MtN3_slv|Sugar efflux transporter for intercellular exchange|m.80545:6-90;PF03083.11|MtN3_slv|Sugar efflux transporter for intercellular exchange|m.80545:128-212
comp97660_c0	27	1	3.065	0.095	2.19916e-08	4.67926e-07	-4.15176	down	4.15176	up	yes	OK	PREDICTED: UPF0481 protein At3g47200-like [Solanum lycopersicum]	_	_	_	PF03140.10|DUF247|Plant protein of unknown function|m.52258:10-279
comp103137_c0	811.44	33	50.11	3.875	6.0043e-60	1.56344e-57	-4.14885	down	4.14885	up	yes	OK	PREDICTED: L-ascorbate oxidase homolog [Vitis vinifera]	RecName: Full=L-ascorbate oxidase homolog; Flags: Precursor	hypothetical protein	_	PF00394.17|Cu-oxidase|Multicopper oxidase|m.36512:40-176;PF07731.9|Cu-oxidase_2|Multicopper oxidase|m.36512:258-391
comp103637_c0	39	1.5	16.355	0.51	1.8244e-11	5.35093e-10	-4.14136	down	4.14136	up	yes	OK	hypothetical protein PHAVU_006G118100g [Phaseolus vulgaris]	RecName: Full=ATP-citrate synthase beta chain protein 2; Short=ATP-citrate synthase B-2; AltName: Full=ATP-citrate lyase B-2; AltName: Full=Citrate cleavage enzyme	_	ACLY	_
comp271501_c0	39	1.5	1.41	0.045	3.74542e-11	1.06258e-09	-4.14136	down	4.14136	up	yes	OK	putative serine/threonine-protein kinase [Morus notabilis]	RecName: Full=Probable serine/threonine-protein kinase DDB_G0271682 [Dictyostelium discoideum]	SubName: Full=Chromosome chr6 scaffold_3, whole genome shotgun sequence;	_	PF07714.12|Pkinase_Tyr|Protein tyrosine kinase|m.36898:366-596;PF00069.20|Pkinase|Protein kinase domain|m.36898:366-596
comp100369_c0	2451.49	101	101	3.825	4.41144e-90	2.36768e-87	-4.13295	down	4.13295	up	yes	OK	hypothetical protein EUGRSUZ_G03366 [Eucalyptus grandis]	_	SubName: Full=Chromosome chr13 scaffold_45, whole genome shotgun sequence;	_	PF04862.7|DUF642|Protein of unknown function (DUF642)|m.80330:29-185;PF04862.7|DUF642|Protein of unknown function (DUF642)|m.80330:196-363
comp81283_c0	62.9	2.5	19.975	0.64	7.63462e-18	3.64177e-16	-4.13247	down	4.13247	up	yes	OK	Ankyrin repeat family protein, putative isoform 1 [Theobroma cacao]	_	_	_	_
comp39150_c0	14.5	0.5	2.015	0.055	0.000221764	0.0025222	-4.13058	down	4.13058	up	yes	OK	PREDICTED: expansin-A8 [Glycine max]	RecName: Full=Expansin-A8; Short=AtEXPA8; AltName: Full=Alpha-expansin-8; Short=At-EXP8; Short=AtEx8; AltName: Full=Ath-ExpAlpha-1.11; Flags: Precursor [Arabidopsi	hypothetical protein	_	PF03330.13|DPBB_1|Rare lipoprotein A (RlpA)-like double-psi beta-barrel|m.4324:72-157
comp43502_c0	14.5	0.5	2.515	0.07	0.000228965	0.00259736	-4.13058	down	4.13058	up	yes	OK	unnamed protein product [Coffea canephora]	RecName: Full=Carbonyl reductase [NADPH]	SubName: Full=Putative uncharacterized protein (Chromosome chr12 scaffold_326, whole genome [...]	CBR1	PF00106.20|adh_short|short chain dehydrogenase|m.74483:31-149;PF13561.1|adh_short_C2|Enoyl-(Acyl carrier protein) reductase|m.74483:38-155;PF08659.5|KR|KR domain|m.74483:32-144;PF01370.16|Epimerase|NAD dependent epimerase/dehydratase family|m.74483:33-147
comp42737_c0	14.5	0.5	2.38	0.065	0.00022947	0.00260272	-4.13058	down	4.13058	up	yes	OK	_	_	_	_	_
comp206466_c0	14.5	0.5	2.135	0.06	0.000229628	0.00260302	-4.13058	down	4.13058	up	yes	OK	rapid alkalinization factor 1 [Solanum chacoense]	RecName: Full=Protein RALF-like 24; Flags: Precursor [Arabidopsis thaliana]	hypothetical protein	_	PF05498.6|RALF|Rapid ALkalinization Factor (RALF)|m.5359:60-121
comp78680_c0	14.5	0.5	1.24	0.035	0.000229539	0.00260302	-4.13058	down	4.13058	up	yes	OK	_	_	_	_	_
comp78065_c0	14.5	0.5	3.17	0.08	0.00024382	0.00274613	-4.13058	down	4.13058	up	yes	OK	hypothetical protein [Heliobacterium modesticaldum]	RecName: Full=Sulfated surface glycoprotein 185; Short=SSG 185; Flags: Precursor	_	_	_
comp62333_c0	14.5	0.5	4.935	0.14	0.000270432	0.00302599	-4.13058	down	4.13058	up	yes	OK	_	_	_	_	_
comp48068_c0	14.5	0.5	1.77	0.05	0.000719275	0.00730826	-4.13058	down	4.13058	up	yes	OK	PREDICTED: uncharacterized protein LOC100264678 [Vitis vinifera]	_	_	_	PF06203.9|CCT|CCT motif|m.96196:160-203
comp64812_c0	436.485	18	61.44	8.93	2.771e-39	3.77588e-37	-4.12513	down	4.12513	up	yes	OK	CDP-diacylglycerol--glycerol-3-phosphate 3-phosphatidyltransferase, putative, partial [Theobroma cacao]	_	hypothetical protein	_	_
comp120526_c0	26.5	1	6.89	0.21	1.66816e-08	3.59892e-07	-4.12494	down	4.12494	up	yes	OK	FAD-binding domain-containing family protein [Populus trichocarpa]	RecName: Full=Reticuline oxidase; AltName: Full=Berberine bridge-forming enzyme; Short=BBE; AltName: Full=Tetrahydroprotoberberine synthase; Flags: Precursor [Eschsch	_	_	PF01565.18|FAD_binding_4|FAD binding domain|m.27022:13-105
comp90985_c0	26.5	1	2.05	0.065	1.74476e-08	3.75802e-07	-4.12494	down	4.12494	up	yes	OK	PREDICTED: growth-regulating factor 6-like isoform X1 [Solanum tuberosum]	_	_	_	_
comp84028_c0	135	5.5	11.98	0.39	1.30801e-31	1.28997e-29	-4.12479	down	4.12479	up	yes	OK	unnamed protein product [Coffea canephora]	RecName: Full=Glucomannan 4-beta-mannosyltransferase 2; AltName: Full=Cellulose synthase-like protein A2; Short=AtCslA2; AltName: Full=Glucomannan synthase; AltNam	hypothetical protein	CSLA	PF13641.1|Glyco_tranf_2_3|Glycosyltransferase like family 2|m.78692:7-189;PF13632.1|Glyco_trans_2_3|Glycosyl transferase family group 2|m.78692:47-241;PF13506.1|Glyco_transf_21|Glycosyl transferase family 21|m.78692:24-187;PF00535.21|Glycos_transf_2|Glycosyl transferase family 2|m.78692:7-121
comp81607_c0	62.5	2.5	3.91	0.125	1.42113e-17	6.66207e-16	-4.121	down	4.121	up	yes	OK	PREDICTED: putative protein TPRXL [Prunus mume]	_	_	_	_
comp88252_c1	62.5	2.5	4.505	0.145	1.58848e-17	7.42015e-16	-4.121	down	4.121	up	yes	OK	hypothetical protein RCOM_0653450 [Ricinus communis]	_	_	_	_
comp83778_c0	97.5	4	5.895	0.22	3.81775e-25	2.76592e-23	-4.10524	down	4.10524	up	yes	OK	hypothetical protein CICLE_v10005225mg [Citrus clementina]	RecName: Full=Protein SRG1; Short=AtSRG1; AltName: Full=Protein SENESCENCE-RELATED GENE 1 [Arabidopsis thaliana]	SubName: Full=Chromosome chr5 scaffold_2, whole genome shotgun sequence;	_	PF14226.1|DIOX_N|non-haem dioxygenase in morphine synthesis N-terminal|m.84615:53-164;PF03171.15|2OG-FeII_Oxy|2OG-Fe(II) oxygenase superfamily|m.84615:211-310
comp69750_c0	38	1.5	4.625	0.135	5.24576e-11	1.46504e-09	-4.10402	down	4.10402	up	yes	OK	PREDICTED: inositol hexakisphosphate and diphosphoinositol-pentakisphosphate kinase 2-like isoform X2 [Citrus sinensis]	RecName: Full=Inositol hexakisphosphate and diphosphoinositol-pentakisphosphate kinase 2; AltName: Full=Diphosphoinositol pentakisphosphate kinase 2; AltName: Full	_	HISPPD, VIP	_
comp76212_c0	26	1	4.11	0.12	3.03347e-08	6.34663e-07	-4.09761	down	4.09761	up	yes	OK	_	_	_	_	_
comp95665_c0	877.5	37	24.155	4.19	7.04358e-63	1.99898e-60	-4.09708	down	4.09708	up	yes	OK	hypothetical protein MIMGU_mgv1a001598mg [Erythranthe guttata]	RecName: Full=Probable beta-D-xylosidase 7; Short=AtBXL7; Flags: Precursor [Arabidopsis thaliana]	SubName: Full=Chromosome chr18 scaffold_1, whole genome shotgun sequence;	_	PF00933.16|Glyco_hydro_3|Glycosyl hydrolase family 3 N terminal domain|m.12075:73-367;PF01915.17|Glyco_hydro_3_C|Glycosyl hydrolase family 3 C-terminal domain|m.12075:411-640;PF14310.1|Fn3-like|Fibronectin type III-like domain|m.12075:700-767
comp92477_c0	652	27.5	35.34	2.505	1.43342e-57	3.4905e-55	-4.09532	down	4.09532	up	yes	OK	hypothetical protein PRUPE_ppa023347mg, partial [Prunus persica]	RecName: Full=GDSL esterase/lipase At1g33811; AltName: Full=Extracellular lipase At1g33811; Flags: Precursor [Arabidopsis thaliana]	_	_	PF00657.17|Lipase_GDSL|GDSL-like Lipase/Acylhydrolase|m.32364:29-325
comp61971_c0	108.5	4.465	7.955	0.26	5.80177e-27	4.65185e-25	-4.09342	down	4.09342	up	yes	OK	hypothetical protein JCGZ_14211 [Jatropha curcas]	_	_	_	_
comp72720_c0	49.255	2	6.13	0.2	1.04065e-14	3.98758e-13	-4.09292	down	4.09292	up	yes	OK	unknown [Lotus japonicus]	_	_	_	_
comp86916_c0	143.5	6	8.25	0.275	7.71876e-33	8.01299e-31	-4.08951	down	4.08951	up	yes	OK	unnamed protein product [Coffea canephora]	RecName: Full=Probable pectinesterase 8; Short=PE 8; AltName: Full=Pectin methylesterase 2; Short=AtPME2; AltName: Full=Pectin methylesterase 8; Short=AtPME8; Flag	SubName: Full=Chromosome undetermined scaffold_89, whole genome shotgun sequence;	_	PF01095.14|Pectinesterase|Pectinesterase|m.87512:110-402
comp91068_c0	2630.01	112	84.33	5.195	1.77716e-110	1.38825e-107	-4.08534	down	4.08534	up	yes	OK	conserved hypothetical protein [Ricinus communis]	RecName: Full=Fasciclin-like arabinogalactan protein 17; Flags: Precursor [Arabidopsis thaliana]	SubName: Full=Chromosome chr8 scaffold_41, whole genome shotgun sequence;	_	PF02469.17|Fasciclin|Fasciclin domain|m.22190:50-178;PF02469.17|Fasciclin|Fasciclin domain|m.22190:282-404
comp32091_c0	37.5	1.5	18.85	0.615	6.82555e-11	1.89152e-09	-4.08499	down	4.08499	up	yes	OK	_	_	_	_	_
comp83595_c0	435.885	18.5	77.39	4.825	2.10771e-47	3.76227e-45	-4.08417	down	4.08417	up	yes	OK	_	_	_	_	_
comp71632_c0	14	0.5	1.925	0.055	0.00023285	0.00263527	-4.08046	down	4.08046	up	yes	OK	hypothetical protein PRUPE_ppa005864mg [Prunus persica]	RecName: Full=Protein UPSTREAM OF FLC [Arabidopsis thaliana]	hypothetical protein	_	PF06136.8|DUF966|Domain of unknown function (DUF966)|m.19955:2-192
comp172086_c0	14	0.5	2.595	0.075	0.000233302	0.00263897	-4.08046	down	4.08046	up	yes	OK	PREDICTED: asparagine--tRNA ligase, cytoplasmic 2-like [Fragaria vesca subsp. vesca]	RecName: Full=Asparagine--tRNA ligase, cytoplasmic 2; AltName: Full=Asparaginyl-tRNA synthetase 2; Short=AsnRS 2 [Arabidopsis thaliana]	_	NARS, asnS	_
comp38476_c0	14	0.5	1.865	0.055	0.000246745	0.00277789	-4.08046	down	4.08046	up	yes	OK	PREDICTED: uncharacterized protein LOC103649473 [Zea mays]	_	retrotransposon protein, putative, Ty1-copia subclass, expressed	_	_
comp72000_c0	14	0.5	2.12	0.06	0.000246808	0.0027782	-4.08046	down	4.08046	up	yes	OK	_	_	_	_	_
comp41992_c0	14	0.5	3.86	0.11	0.000308056	0.00340212	-4.08046	down	4.08046	up	yes	OK	PREDICTED: kinesin-4 [Prunus mume]	RecName: Full=Kinesin-4; AltName: Full=Kinesin-like protein D [Arabidopsis thaliana]	_	KIFC2_3	PF00225.18|Kinesin|Kinesin motor domain|m.4586:2-109
comp186910_c0	14	0.5	1.745	0.05	0.000632024	0.00649281	-4.08046	down	4.08046	up	yes	OK	Brefeldin A-inhibited guanine nucleotide-exchange protein 1 [Morus notabilis]	RecName: Full=Brefeldin A-inhibited guanine nucleotide-exchange protein 5; Short=BIG5; AltName: Full=ARF guanine-nucleotide exchange factor BIG5; AltName: Full=Pro	_	MIN7	_
comp85951_c0	14	0.5	3.285	0.09	0.000809762	0.0081148	-4.08046	down	4.08046	up	yes	OK	UDP-glucosyltransferase, putative [Ricinus communis]	_	_	CISZOG	_
comp89574_c0	1614.46	69	80	7.165	1.14891e-82	5.23961e-80	-4.07941	down	4.07941	up	yes	OK	hypothetical protein MTR_5g069180 [Medicago truncatula]	_	hypothetical protein	_	PF00403.21|HMA|Heavy-metal-associated domain|m.95222:51-101;PF00403.21|HMA|Heavy-metal-associated domain|m.95222:137-185
comp108122_c0	95.5	4	15.835	0.535	1.22028e-24	8.61148e-23	-4.07538	down	4.07538	up	yes	OK	auxin influx transport protein [Casuarina glauca]	RecName: Full=Auxin transporter-like protein 4; AltName: Full=AUX1-like protein 4; AltName: Full=MtLAX4	_	AUX1, LAX	_
comp63109_c0	72	3	13.34	0.445	1.04764e-18	5.29507e-17	-4.07138	down	4.07138	up	yes	OK	hypothetical protein CICLE_v10011622mg [Citrus clementina]	RecName: Full=UDP-glucose 6-dehydrogenase 5; Short=UDP-Glc dehydrogenase 5; Short=UDP-GlcDH 5; Short=UDPGDH 5; AltName: Full=Os-UGD5 [Oryza sativa Japonica Group]	_	UGDH, ugd	_
comp36292_c0	419.5	18	27.295	0.94	9.87542e-62	2.67746e-59	-4.06784	down	4.06784	up	yes	OK	unnamed protein product [Coffea canephora]	RecName: Full=Two-component response regulator ARR4; AltName: Full=Response regulator 1 [Arabidopsis thaliana]	SubName: Full=Chromosome chr1 scaffold_46, whole genome shotgun sequence;	ARR-A	PF00072.19|Response_reg|Response regulator receiver domain|m.18678:37-155
comp80457_c0	37	1.5	4.78	0.155	1.3455e-10	3.63062e-09	-4.0657	down	4.0657	up	yes	OK	PREDICTED: uncharacterized protein LOC100244862 [Vitis vinifera]	_	_	SAUR	PF02519.9|Auxin_inducible|Auxin responsive protein|m.75699:53-127
comp105042_c0	484.5	21	24.32	1.455	2.2467e-47	3.99229e-45	-4.0544	down	4.0544	up	yes	OK	unnamed protein product [Coffea canephora]	RecName: Full=GDSL esterase/lipase At5g45960; AltName: Full=Extracellular lipase At5g45960; Flags: Precursor [Arabidopsis thaliana]	_	_	PF00657.17|Lipase_GDSL|GDSL-like Lipase/Acylhydrolase|m.4876:63-375
comp95753_c0	229	10	9.44	1.665	2.60607e-27	2.13956e-25	-4.03625	down	4.03625	up	yes	OK	transcription factor bHLH78 [Arabidopsis thaliana]	RecName: Full=Transcription factor bHLH78; AltName: Full=Basic helix-loop-helix protein 78; Short=AtbHLH78; Short=bHLH 78; AltName: Full=Transcription factor EN 86	_	_	PF00010.21|HLH|Helix-loop-helix DNA-binding domain|m.7614:296-343
comp112456_c0	47.5	2	8.915	0.3	4.36132e-14	1.59599e-12	-4.03359	down	4.03359	up	yes	OK	glycerophosphodiester phosphodiesterase 2 [Lupinus albus]	_	_	_	_
comp74055_c0	13.5	0.5	1.24	0.035	0.000423541	0.00453223	-4.02855	down	4.02855	up	yes	OK	hypothetical protein POPTR_0004s10500g [Populus trichocarpa]	RecName: Full=Endo-1,3(4)-beta-glucanase 1; Short=Endo-1,3-beta-glucanase 1; Short=Endo-1,4-beta-glucanase 1; AltName: Full=Laminarinase-1; Flags: Precursor [Schizo	_	_	PF03639.8|Glyco_hydro_81|Glycosyl hydrolase family 81|m.85471:1-272
comp92361_c0	13.5	0.5	2.025	0.07	0.000423663	0.00453292	-4.02855	down	4.02855	up	yes	OK	Cysteine/Histidine-rich C1 domain family protein, putative [Theobroma cacao]	_	_	_	PF03107.11|C1_2|C1 domain|m.27771:198-228;PF07649.7|C1_3|C1-like domain|m.27771:32-59
comp79870_c0	13.5	0.5	1.255	0.035	0.000464587	0.00491677	-4.02855	down	4.02855	up	yes	OK	_	_	_	_	_
comp75206_c0	13.5	0.5	2.145	0.065	0.000466639	0.00493386	-4.02855	down	4.02855	up	yes	OK	_	_	_	_	_
comp301482_c0	13.5	0.5	1.435	0.045	0.000466785	0.00493474	-4.02855	down	4.02855	up	yes	OK	unnamed protein product [Coffea canephora]	_	_	_	_
comp101005_c0	1432.69	63.5	101.875	11.39	1.64616e-71	5.74676e-69	-4.02652	down	4.02652	up	yes	OK	hypothetical protein JCGZ_06132 [Jatropha curcas]	RecName: Full=Palmitoyl-monogalactosyldiacylglycerol delta-7 desaturase, chloroplastic; AltName: Full=FAD5; AltName: Full=Monogalactosyldiacylglycerol-specific palm	SubName: Full=Putative uncharacterized protein;	SCD, desC	PF00487.19|FA_desaturase|Fatty acid desaturase|m.80688:72-274
comp85826_c0	36	1.5	1.765	0.06	1.69404e-10	4.5169e-09	-4.02632	down	4.02632	up	yes	OK	anthocyanidin 3-O-glucoside-6''-O-malonyltransferase [Chrysanthemum x morifolium]	RecName: Full=Malonyl-coenzyme A:anthocyanin 3-O-glucoside-6''-O-malonyltransferase; Short=Dv3MaT; Short=Malonyl CoA:anthocyanin 3-O-glucoside-6''-O-malonyltransfer	_	_	PF02458.10|Transferase|Transferase family|m.78515:23-464
comp32868_c0	35.985	1.5	11.13	0.375	2.98956e-10	7.79469e-09	-4.02632	down	4.02632	up	yes	OK	_	_	_	_	_
comp69171_c0	215	9.5	12.075	0.425	1.22329e-40	1.73899e-38	-4.01851	down	4.01851	up	yes	OK	ferulate-5-hydroxylase [Chrysanthemum x morifolium]	RecName: Full=Cytochrome P450 84A1; AltName: Full=Ferulate-5-hydroxylase; Short=F5H [Arabidopsis thaliana]	SubName: Full=Chromosome chr4 scaffold_83, whole genome shotgun sequence;	CYP84A, F5H	PF00067.17|p450|Cytochrome P450|m.90559:5-382
comp42295_c0	24.5	1	1.875	0.065	1.11785e-07	2.16589e-06	-4.01237	down	4.01237	up	yes	OK	hypothetical protein EUGRSUZ_I01048 [Eucalyptus grandis]	RecName: Full=Cyclin-D1-1; AltName: Full=G1/S-specific cyclin-D1-1; Short=CycD1;1 [Oryza sativa Japonica Group]	SubName: Full=Chromosome chr3 scaffold_117, whole genome shotgun sequence;	_	PF00134.18|Cyclin_N|Cyclin, N-terminal domain|m.74503:23-91
comp11435_c0	24.5	1	0.77	0.025	1.25659e-07	2.42162e-06	-4.01237	down	4.01237	up	yes	OK	PREDICTED: subtilisin-like protease [Vitis vinifera]	RecName: Full=Subtilisin-like protease; AltName: Full=Cucumisin-like serine protease; Flags: Precursor [Arabidopsis thaliana]	SubName: Full=Chromosome chr18 scaffold_1, whole genome shotgun sequence;	_	PF00082.17|Peptidase_S8|Subtilase family|m.4721:143-585;PF05922.11|Inhibitor_I9|Peptidase inhibitor I9|m.4721:27-114
comp127288_c0	24.5	1	3.655	0.12	1.2666e-07	2.43794e-06	-4.01237	down	4.01237	up	yes	OK	unnamed protein product [Coffea canephora]	RecName: Full=GDSL esterase/lipase At5g45910; AltName: Full=Extracellular lipase At5g45910; Flags: Precursor [Arabidopsis thaliana]	_	_	_
comp84625_c0	424.195	19	66.18	4.29	4.82544e-45	7.93152e-43	-4.00566	down	4.00566	up	yes	OK	unnamed protein product [Coffea canephora]	_	_	_	_
comp79730_c0	102	4.5	7.73	0.43	3.25233e-25	2.36497e-23	-4.00441	down	4.00441	up	yes	OK	unnamed protein product [Vitis vinifera]	RecName: Full=EH domain-containing protein 4; AltName: Full=Hepatocellular carcinoma-associated protein 10/11; AltName: Full=PAST homolog 4 [Homo sapiens]	SubName: Full=Chromosome undetermined scaffold_332, whole genome shotgun sequence;	EHD1	PF00350.18|Dynamin_N|Dynamin family|m.2432:7-140;PF01926.18|MMR_HSR1|50S ribosome-binding GTPase|m.2432:66-139
comp96687_c0	367.495	16.5	6.485	0.235	7.46603e-57	1.7796e-54	-4.00175	down	4.00175	up	yes	OK	unnamed protein product [Coffea canephora]	RecName: Full=Receptor-like protein kinase 2; Flags: Precursor [Arabidopsis thaliana]	hypothetical protein	_	PF00069.20|Pkinase|Protein kinase domain|m.60663:799-1069;PF07714.12|Pkinase_Tyr|Protein tyrosine kinase|m.60663:799-1072;PF13855.1|LRR_8|Leucine rich repeat|m.60663:402-462;PF13855.1|LRR_8|Leucine rich repeat|m.60663:523-581;PF00560.28|LRR_1|Leucine Rich Repeat|m.60663:427-448;PF00560.28|LRR_1|Leucine Rich Repeat|m.60663:547-569;PF00560.28|LRR_1|Leucine Rich Repeat|m.60663:595-614;PF00560.28|LRR…
comp31302_c0	57.5	2.5	4.52	0.195	4.83531e-15	1.8942e-13	-4.00099	down	4.00099	up	yes	OK	PREDICTED: uncharacterized protein LOC100853798 [Vitis vinifera]	_	_	_	_
comp46277_c0	134.5	6	14.39	0.515	1.57294e-25	1.16308e-23	-3.99616	down	3.99616	up	yes	OK	PREDICTED: uncharacterized protein LOC100793207 isoform X1 [Glycine max]	_	_	_	_
comp109708_c0	287	13	15.53	1.22	9.01994e-36	1.07499e-33	-3.98672	down	3.98672	up	yes	OK	isopentenyl transferases protein [Chrysanthemum x morifolium]	RecName: Full=Adenylate isopentenyltransferase 3, chloroplastic; Short=AtIPT3; AltName: Full=Adenylate dimethylallyltransferase 3; AltName: Full=Cytokinin synthase	SubName: Full=Chromosome chr7 scaffold_31, whole genome shotgun sequence;	IPT	PF01715.12|IPPT|IPP transferase|m.73447:69-144;PF01715.12|IPPT|IPP transferase|m.73447:150-258;PF01745.11|IPT|Isopentenyl transferase|m.73447:36-190
comp93332_c0	6101.09	278.5	301.15	24.155	4.45156e-145	6.75413e-142	-3.98591	down	3.98591	up	yes	OK	unnamed protein product [Coffea canephora]	RecName: Full=Protein IRREGULAR XYLEM 15; Short=AtIRX15 [Arabidopsis thaliana]	SubName: Full=Chromosome chr7 scaffold_20, whole genome shotgun sequence;	_	PF04669.8|Polysacc_synt_4|Polysaccharide biosynthesis|m.34050:96-276
comp109458_c0	100.5	4.5	10.095	0.36	4.45479e-25	3.21564e-23	-3.98307	down	3.98307	up	yes	OK	_	_	_	_	_
comp82591_c0	100.5	4.5	4.3	0.155	6.75048e-25	4.8036e-23	-3.98307	down	3.98307	up	yes	OK	hypothetical protein CICLE_v10030945mg [Citrus clementina]	RecName: Full=Asparagine--tRNA ligase, cytoplasmic 2; AltName: Full=Asparaginyl-tRNA synthetase 2; Short=AsnRS 2 [Arabidopsis thaliana]	SubName: Full=Chromosome undetermined scaffold_522, whole genome shotgun sequence;	NARS, asnS	PF00152.15|tRNA-synt_2|tRNA synthetases class II (D, K and N)|m.83359:211-267;PF00152.15|tRNA-synt_2|tRNA synthetases class II (D, K and N)|m.83359:341-531
comp137569_c0	24	1	4.53	0.15	8.09452e-07	1.39379e-05	-3.9828	down	3.9828	up	yes	OK	_	_	_	_	_
comp81655_c0	111	5	12.265	0.445	6.59564e-27	5.26164e-25	-3.97753	down	3.97753	up	yes	OK	PREDICTED: uncharacterized protein LOC102604440 [Solanum tuberosum]	RecName: Full=Protein ESKIMO 1; AltName: Full=Protein trichome birefringence-like 29 [Arabidopsis thaliana]	_	_	PF14416.1|PMR5N|PMR5 N terminal Domain|m.75103:84-138
comp55873_c0	13	0.5	1.67	0.055	0.0007845	0.00787966	-3.97469	down	3.97469	up	yes	OK	PREDICTED: cytochrome P450 86B1-like isoform 1 [Solanum lycopersicum]	_	_	_	_
comp37017_c0	13	0.5	6.96	0.215	0.00121138	0.011681	-3.97469	down	3.97469	up	yes	OK	alpha-expansin 3 [Populus tremula x Populus tremuloides]	RecName: Full=Expansin-A1; Short=AtEXPA1; AltName: Full=Alpha-expansin-1; Short=At-EXP1; Short=AtEx1; AltName: Full=Ath-ExpAlpha-1.2; Flags: Precursor [Arabidopsis	_	_	_
comp89740_c0	132.5	6	4.7	0.555	5.31494e-20	2.92422e-18	-3.97457	down	3.97457	up	yes	OK	hypothetical protein CISIN_1g041188mg, partial [Citrus sinensis]	_	SubName: Full=Chromosome chr1 scaffold_5, whole genome shotgun sequence;	_	_
comp83687_c0	1510.11	69.725	206.78	16.05	8.13056e-85	3.84118e-82	-3.97296	down	3.97296	up	yes	OK	Gtt5 protein [Gerbera hybrid cultivar]	_	_	_	_
comp86161_c0	45.5	2	5.315	0.185	2.0198e-13	6.98011e-12	-3.97173	down	3.97173	up	yes	OK	hypothetical protein PHAVU_006G151000g [Phaseolus vulgaris]	_	_	_	_
comp85283_c0	262.19	12	17.95	0.765	1.13899e-46	1.96637e-44	-3.96982	down	3.96982	up	yes	OK	PREDICTED: deSI-like protein At4g17486-like isoform X1 [Solanum tuberosum]	RecName: Full=DeSI-like protein At4g17486 [Arabidopsis thaliana]	SubName: Full=Chromosome chr9 scaffold_65, whole genome shotgun sequence;	_	PF05903.9|Peptidase_C97|PPPDE putative peptidase domain|m.78726:17-151
comp84313_c0	88.5	4	12.555	0.455	7.17391e-23	4.56084e-21	-3.96573	down	3.96573	up	yes	OK	_	_	_	_	_
comp49073_c0	34.5	1.5	2.315	0.075	5.56389e-10	1.41013e-08	-3.96517	down	3.96517	up	yes	OK	P-loop containing nucleoside triphosphate hydrolases superfamily protein isoform 1 [Theobroma P-loop containing nucleoside triphosp	RecName: Full=Pachytene checkpoint protein 2 homolog [Arabidopsis thaliana]	SubName: Full=Putative uncharacterized protein;	_	PF00004.24|AAA|ATPase family associated with various cellular activities (AAA)|m.96200:113-258;PF13401.1|AAA_22|AAA domain|m.96200:111-226;PF13191.1|AAA_16|AAA ATPase domain|m.96200:111-227;PF13207.1|AAA_17|AAA domain|m.96200:112-152;PF07724.9|AAA_2|AAA domain (Cdc48 subfamily)|m.96200:113-224
comp85068_c0	56	2.5	5.34	0.19	9.68765e-16	3.98087e-14	-3.96296	down	3.96296	up	yes	OK	unknown [Populus trichocarpa x Populus deltoides]	RecName: Full=Uncharacterized protein At4g14100; Flags: Precursor [Arabidopsis thaliana]	SubName: Full=Putative uncharacterized protein;	_	_
comp93614_c0	120.505	5.5	5.94	0.285	3.98896e-28	3.39134e-26	-3.96105	down	3.96105	up	yes	OK	unnamed protein product [Vitis vinifera]	RecName: Full=Protein TPX2; Short=AtTPX2; AltName: Full=Targeting protein for XKLP2 [Arabidopsis thaliana]	hypothetical protein	_	PF06886.6|TPX2|Targeting protein for Xklp2 (TPX2)|m.34143:373-429
comp104363_c0	259.5	12	36.675	4.82	2.3542e-29	2.12031e-27	-3.956	down	3.956	up	yes	OK	expansin 2 [Zinnia violacea]	RecName: Full=Expansin-A8; Short=AtEXPA8; AltName: Full=Alpha-expansin-8; Short=At-EXP8; Short=AtEx8; AltName: Full=Ath-ExpAlpha-1.11; Flags: Precursor [Arabidopsi	hypothetical protein	_	PF03330.13|DPBB_1|Rare lipoprotein A (RlpA)-like double-psi beta-barrel|m.4930:58-142
comp124537_c0	23.5	1	5.61	0.19	2.14094e-07	4.00935e-06	-3.95261	down	3.95261	up	yes	OK	hypothetical protein VITISV_023444 [Vitis vinifera]	RecName: Full=17.1 kDa class II heat shock protein	SubName: Full=Chromosome chr4 scaffold_6, whole genome shotgun sequence;	HSP20	PF00011.16|HSP20|Hsp20/alpha crystallin family|m.80078:72-118
comp152026_c0	34	1.5	3.795	0.135	2.11632e-09	5.05037e-08	-3.9442	down	3.9442	up	yes	OK	hypothetical protein CICLE_v10011720mg [Citrus clementina]	RecName: Full=Vacuolar cation/proton exchanger 3; AltName: Full=Ca(2+)/H(+) antiporter CAX3; AltName: Full=Ca(2+)/H(+) exchanger 3; AltName: Full=Protein CATION EXC	CAX3 (CATION EXCHANGER 3); calcium:cation antiporter/ calcium:hydrogen antiporter/ cation:ca [...]	chaA, CAX	PF01699.19|Na_Ca_ex|Sodium/calcium exchanger protein|m.19420:3-133;PF01699.19|Na_Ca_ex|Sodium/calcium exchanger protein|m.19420:175-229
comp45150_c0	34	1.5	1.24	0.045	2.73739e-09	6.45655e-08	-3.9442	down	3.9442	up	yes	OK	_	_	_	_	_
comp55341_c0	34	1.5	3.87	0.135	2.85358e-09	6.71655e-08	-3.9442	down	3.9442	up	yes	OK	hypothetical protein MIMGU_mgv1a014418mg [Erythranthe guttata]	RecName: Full=Non-specific lipid transfer protein GPI-anchored 1; Short=AtLTPG-1; Short=Protein LTP-GPI-ANCHORED 1; Flags: Precursor [Arabidopsis thaliana]	_	_	PF14368.1|LTP_2|Probable lipid transfer|m.50845:3-76;PF00234.17|Tryp_alpha_amyl|Protease inhibitor/seed storage/LTP family|m.50845:2-70
comp91026_c0	554.67	26	25.565	2.635	9.24876e-48	1.67362e-45	-3.94229	down	3.94229	up	yes	OK	DNA-3-methyladenine glycosylase, putative [Theobroma cacao]	RecName: Full=Probable GMP synthase [glutamine-hydrolyzing]	hypothetical protein	tag	PF03352.8|Adenine_glyco|Methyladenine glycosylase|m.21678:134-308
comp79964_c0	108	5	4.31	0.16	5.35808e-26	4.08441e-24	-3.93805	down	3.93805	up	yes	OK	PREDICTED: galactose oxidase-like [Prunus mume]	_	hypothetical protein	_	PF07250.6|Glyoxal_oxid_N|Glyoxal oxidase N-terminus|m.2765:62-299;PF09118.6|DUF1929|Domain of unknown function (DUF1929)|m.2765:455-561
comp89600_c0	65.5	3	4.86	0.18	1.38154e-18	6.93822e-17	-3.93517	down	3.93517	up	yes	OK	hypothetical protein VITISV_042049 [Vitis vinifera]	RecName: Full=Cytochrome P450 77A2; AltName: Full=CYPLXXVIIA2; AltName: Full=Cytochrome P-450EG5	SubName: Full=Chromosome chr13 scaffold_74, whole genome shotgun sequence;	E1.14.-.-	PF00067.17|p450|Cytochrome P450|m.95303:41-328
comp91315_c0	1036.5	49	34.195	2.09	2.16035e-67	6.95693e-65	-3.93303	down	3.93303	up	yes	OK	unnamed protein product [Vitis vinifera]	RecName: Full=125 kDa kinesin-related protein [Nicotiana tabacum]	SubName: Full=Chromosome chr6 scaffold_3, whole genome shotgun sequence;	KIF11, EG5	PF00225.18|Kinesin|Kinesin motor domain|m.24595:1-40
comp99771_c0	4874.59	231.5	139.46	10.135	5.85385e-121	5.70187e-118	-3.92868	down	3.92868	up	yes	OK	acetyltransferase-related family protein [Populus trichocarpa]	RecName: Full=Probable O-acetyltransferase CAS1; AltName: Full=Capsule synthesis protein CAS1_CRYNJ RecName: Full=Probable O-acetyltrans	SubName: Full=Putative uncharacterized protein;	_	PF07779.7|Cas1_AcylT|10 TM Acyl Transferase domain found in Cas1p|m.44993:98-519
comp75225_c0	65	3	6.715	0.25	1.44051e-16	6.3422e-15	-3.92414	down	3.92414	up	yes	OK	GASA-like protein GEG4 [Gerbera hybrid cultivar]	RecName: Full=Protein RSI-1; AltName: Full=TR132; Flags: Precursor	hypothetical protein	_	_
comp81752_c0	33.5	1.5	10.465	0.4	1.67093e-09	4.03895e-08	-3.92292	down	3.92292	up	yes	OK	_	_	_	_	_
comp37992_c0	23	1	2.905	0.1	4.74104e-07	8.41137e-06	-3.92178	down	3.92178	up	yes	OK	PREDICTED: transcription factor bHLH63 isoform X1 [Malus domestica]	RecName: Full=Transcription factor bHLH63; AltName: Full=Basic helix-loop-helix protein 63; Short=AtbHLH63; Short=bHLH 63; AltName: Full=Protein CRYPTOCHROME INTER	_	_	_
comp154692_c0	12.5	0.5	2.115	0.065	0.000817414	0.00818212	-3.91874	down	3.91874	up	yes	OK	_	_	_	_	_
comp81753_c0	12.5	0.5	1.445	0.035	0.000817632	0.00818327	-3.91874	down	3.91874	up	yes	OK	translation initiation factor [Carica papaya]	RecName: Full=Eukaryotic translation initiation factor 5A; Short=eIF-5A [Manihot esculenta]	SubName: Full=Putative uncharacterized protein (Chromosome chr17 scaffold_12, whole genome s [...]	EIF5A	PF01287.15|eIF-5a|Eukaryotic elongation factor 5A hypusine, DNA-binding OB fold|m.75649:85-154
comp76978_c0	12.5	0.5	4.4	0.14	0.000873027	0.00867933	-3.91874	down	3.91874	up	yes	OK	_	_	_	_	_
comp12555_c0	12.42	0.5	0.68	0.02	0.000977064	0.0096155	-3.91874	down	3.91874	up	yes	OK	unnamed protein product [Vitis vinifera]	RecName: Full=Kinesin-like protein KIN12B; AltName: Full=Phragmoplast-associated kinesin-related protein 1-like protein; Short=AtPAKRP1L [Arabidopsis thaliana]	_	KIF15	PF06548.6|Kinesin-related|Kinesin-related|m.5289:9-380;PF12711.2|Kinesin-relat_1|Kinesin motor|m.5289:61-145
comp240348_c0	12.5	0.5	1.99	0.065	0.00309208	0.0266764	-3.91874	down	3.91874	up	yes	OK	_	_	_	_	_
comp84807_c0	75	3.5	7.955	0.3	9.7102e-20	5.24012e-18	-3.91475	down	3.91475	up	yes	OK	unnamed protein product [Coffea canephora]	RecName: Full=Auxin-induced protein X15 [Glycine max]	SubName: Full=Putative uncharacterized protein (Chromosome chr3 scaffold_8, whole genome sho [...]	SAUR	PF02519.9|Auxin_inducible|Auxin responsive protein|m.77805:23-96
comp47246_c0	5655.79	271.495	456.01	36.59	7.27615e-139	9.56777e-136	-3.91323	down	3.91323	up	yes	OK	arabinogalactan-protein precursor [Nicotiana alata]	RecName: Full=Classical arabinogalactan protein 10; Flags: Precursor [Arabidopsis thaliana]	_	_	_
comp31202_c0	74.5	3.5	6.59	1.325	1.52784e-12	4.91006e-11	-3.90512	down	3.90512	up	yes	OK	hypothetical protein JCGZ_22214 [Jatropha curcas]	RecName: Full=RING-H2 finger protein ATL78 [Arabidopsis thaliana]	SubName: Full=Chromosome chr4 scaffold_73, whole genome shotgun sequence;	_	PF13639.1|zf-RING_2|Ring finger domain|m.1203:143-186;PF12678.2|zf-rbx1|RING-H2 zinc finger|m.1203:128-186;PF13923.1|zf-C3HC4_2|Zinc finger, C3HC4 type (RING finger)|m.1203:144-185;PF13920.1|zf-C3HC4_3|Zinc finger, C3HC4 type (RING finger)|m.1203:141-188;PF00097.20|zf-C3HC4|Zinc finger, C3HC4 type (RING finger)|m.1203:144-185;PF12861.2|zf-Apc11|Anaphase-promoting complex subunit 11 RING-H2 finger…
comp68691_c0	1967.04	95	89.995	7.295	9.97697e-95	6.0088e-92	-3.90356	down	3.90356	up	yes	OK	PREDICTED: NAC domain-containing protein 43-like [Vitis vinifera]	RecName: Full=NAC domain-containing protein 43; Short=ANAC043; AltName: Full=Protein EMBRYO DEFECTIVE 2301; AltName: Full=Protein NAC SECONDARY WALL THICKENING PRO	_	_	PF02365.10|NAM|No apical meristem (NAM) protein|m.90746:25-153
comp171983_c0	33	1.5	2.805	0.1	2.72478e-09	6.43257e-08	-3.90132	down	3.90132	up	yes	OK	hypothetical protein CICLE_v10018355mg, partial [Citrus clementina]	RecName: Full=Probable leucine-rich repeat receptor-like protein kinase At1g35710; Flags: Precursor [Arabidopsis thaliana]	AtRLP29 (Receptor Like Protein 29); protein binding; Receptor Like Protein 29 (AtRLP29); FUN [...]	_	PF00560.28|LRR_1|Leucine Rich Repeat|m.18648:12-30;PF00560.28|LRR_1|Leucine Rich Repeat|m.18648:36-56;PF00560.28|LRR_1|Leucine Rich Repeat|m.18648:61-82;PF00560.28|LRR_1|Leucine Rich Repeat|m.18648:156-178;PF13855.1|LRR_8|Leucine rich repeat|m.18648:12-71;PF13855.1|LRR_8|Leucine rich repeat|m.18648:37-93;PF13855.1|LRR_8|Leucine rich repeat|m.18648:131-191;PF13516.1|LRR_6|Leucine Rich repeat|m.186…
comp91795_c0	218	10.5	10.935	0.86	7.73148e-41	1.10306e-38	-3.8956	down	3.8956	up	yes	OK	unnamed protein product [Vitis vinifera]	RecName: Full=Serine/threonine-protein kinase Nek4; AltName: Full=NimA-related protein kinase 4; Short=AtNek4 [Arabidopsis thaliana]	_	NEK	_
comp71027_c0	104.5	5	20.795	0.78	6.82755e-26	5.14984e-24	-3.89059	down	3.89059	up	yes	OK	_	_	_	_	_
comp84741_c0	22.5	1	1.275	0.735	0.00128426	0.0122833	-3.89027	down	3.89027	up	yes	OK	RecName: Full=Pectate lyase; AltName: Full=ZePel; Flags: Precursor pectate lyase [Zinnia violacea]	RecName: Full=Pectate lyase; AltName: Full=ZePel; Flags: Precursor	hypothetical protein	E4.2.2.2, pel	PF00544.14|Pec_lyase_C|Pectate lyase|m.77502:128-321
comp121991_c0	134.88	6.5	7.575	0.29	5.43057e-31	5.23145e-29	-3.88794	down	3.88794	up	yes	OK	hypothetical protein MIMGU_mgv1a008002mg [Erythranthe guttata]	RecName: Full=GDSL esterase/lipase At5g14450; AltName: Full=Extracellular lipase At5g14450; Flags: Precursor [Arabidopsis thaliana]	_	_	PF00657.17|Lipase_GDSL|GDSL-like Lipase/Acylhydrolase|m.27018:40-367
comp48542_c0	773.5	38	101.505	7.21	1.54344e-52	3.30905e-50	-3.87675	down	3.87675	up	yes	OK	hypothetical protein JCGZ_20123 [Jatropha curcas]	RecName: Full=Probable pectinesterase/pectinesterase inhibitor 61; Includes: RecName: Full=Pectinesterase inhibitor 61; AltName: Full=Pectin methylesterase inhibit	_	_	PF01095.14|Pectinesterase|Pectinesterase|m.96134:1-107
comp75121_c0	62.5	3	8.9	0.345	1.49975e-17	7.01396e-16	-3.86768	down	3.86768	up	yes	OK	hypothetical protein PRUPE_ppa009621mg [Prunus persica]	RecName: Full=Adenylyl-sulfate kinase 3; AltName: Full=ATP adenosine-5'-phosphosulfate 3'-phosphotransferase 3; AltName: Full=Adenosine-5'-phosphosulfate kinase 3;	_	cysC	_
comp80545_c0	244	12	16.925	3.195	9.76676e-26	7.31089e-24	-3.86719	down	3.86719	up	yes	OK	PREDICTED: uncharacterized protein LOC102607802 [Citrus sinensis]	_	SubName: Full=Chromosome undetermined scaffold_77, whole genome shotgun sequence;	_	PF01852.14|START|START domain|m.75604:28-76
comp32620_c0	424	21	66.555	6.5	3.75023e-42	5.6466e-40	-3.86203	down	3.86203	up	yes	OK	putative ATP-citrate synthase [Taraxacum brevicorniculatum]	RecName: Full=ATP-citrate synthase alpha chain protein 1; Short=ATP-citrate synthase A-1; AltName: Full=ATP-citrate lyase A-1; AltName: Full=Citrate cleavage enzym	_	ACLY	_
comp139229_c0	122.5	6	5.745	0.225	8.71594e-28	7.28455e-26	-3.86149	down	3.86149	up	yes	OK	PREDICTED: omega-hydroxypalmitate O-feruloyl transferase [Vitis vinifera]	RecName: Full=Shikimate O-hydroxycinnamoyltransferase; AltName: Full=Hydroxycinnamoyl transferase; AltName: Full=Hydroxycinnamoyl-Coenzyme A shikimate/quinate hydrox	SubName: Full=Chromosome undetermined scaffold_409, whole genome shotgun sequence;	_	PF02458.10|Transferase|Transferase family|m.81746:23-449
comp30435_c0	12	0.5	2.4	0.08	0.00144005	0.0136485	-3.86054	down	3.86054	up	yes	OK	_	_	_	_	_
comp41944_c0	12	0.5	2.005	0.11	0.00144016	0.0136485	-3.86054	down	3.86054	up	yes	OK	_	_	_	_	_
comp86746_c1	12	0.5	2.815	0.095	0.00144199	0.0136627	-3.86054	down	3.86054	up	yes	OK	_	_	_	_	_
comp83545_c0	12	0.5	1.965	0.055	0.0015098	0.0141895	-3.86054	down	3.86054	up	yes	OK	_	_	_	_	_
comp173915_c0	12	0.5	4.315	0.145	0.00163644	0.015241	-3.86054	down	3.86054	up	yes	OK	_	_	_	_	_
comp47290_c0	22	1	4.575	0.165	1.00349e-06	1.70777e-05	-3.85806	down	3.85806	up	yes	OK	ribulose-1,5-bisphosphate carboxylase/oxygenase large subunit [Ainsliaea apiculata]	RecName: Full=Ribulose bisphosphate carboxylase large chain; Short=RuBisCO large subunit	_	rbcL	_
comp86007_c0	492.435	24.5	30.975	5.815	9.83527e-35	1.12787e-32	-3.85665	down	3.85665	up	yes	OK	unnamed protein product [Coffea canephora]	RecName: Full=Ras-related protein RABA6a; Short=AtRABA6a [Arabidopsis thaliana]	SubName: Full=Chromosome chr17 scaffold_16, whole genome shotgun sequence;	_	PF00071.17|Ras|Ras family|m.86693:16-176;PF08477.8|Miro|Miro-like protein|m.86693:16-130;PF00025.16|Arf|ADP-ribosylation factor family|m.86693:15-174
comp109110_c0	52	2.5	15.055	0.585	1.59249e-14	6.03472e-13	-3.85633	down	3.85633	up	yes	OK	hypothetical protein CICLE_v10004755mg [Citrus clementina]	RecName: Full=Tubulin beta-8 chain; AltName: Full=Beta-8-tubulin [Arabidopsis thaliana]	_	TUBB	PF00091.20|Tubulin|Tubulin/FtsZ family, GTPase domain|m.73522:1-103
comp31058_c0	52	2.5	5.41	0.21	2.17489e-14	8.15167e-13	-3.85633	down	3.85633	up	yes	OK	PREDICTED: LRR receptor-like serine/threonine-protein kinase RCH1-like [Solanum tuberosum]	RecName: Full=Receptor-like protein kinase HSL1; AltName: Full=Protein HAESA-LIKE1; Flags: Precursor [Arabidopsis thaliana]	SubName: Full=Chromosome chr10 scaffold_81, whole genome shotgun sequence;	_	PF13855.1|LRR_8|Leucine rich repeat|m.1003:65-123;PF13855.1|LRR_8|Leucine rich repeat|m.1003:114-173;PF00560.28|LRR_1|Leucine Rich Repeat|m.1003:90-112;PF00560.28|LRR_1|Leucine Rich Repeat|m.1003:114-132;PF00560.28|LRR_1|Leucine Rich Repeat|m.1003:139-156;PF13504.1|LRR_7|Leucine rich repeat|m.1003:18-30;PF13504.1|LRR_7|Leucine rich repeat|m.1003:44-57;PF13504.1|LRR_7|Leucine rich repeat|m.1003:65…
comp73711_c1	52	2.5	16.595	0.645	8.32713e-14	2.97413e-12	-3.85633	down	3.85633	up	yes	OK	_	_	_	_	_
comp78698_c0	62	3	6.425	0.25	3.39526e-17	1.54663e-15	-3.85612	down	3.85612	up	yes	OK	PREDICTED: protein ESKIMO 1-like [Malus domestica]	RecName: Full=Protein ESKIMO 1; AltName: Full=Protein trichome birefringence-like 29 [Arabidopsis thaliana]	_	_	PF13839.1|PC-Esterase|GDSL/SGNH-like Acyl-Esterase family found in Pmr5 and Cas1p|m.1725:1-118
comp86808_c0	72	3.5	6.005	0.235	2.7183e-18	1.33623e-16	-3.85597	down	3.85597	up	yes	OK	hypothetical protein CICLE_v10007602mg [Citrus clementina]	RecName: Full=Kinesin-13A; Short=AtKinesin-13A [Arabidopsis thaliana]	SubName: Full=Chromosome chr11 scaffold_13, whole genome shotgun sequence;	KIF2_24, MCAK	_
comp89302_c0	1399.51	69.985	53.935	4.11	4.34499e-83	2.01651e-80	-3.85253	down	3.85253	up	yes	OK	gland-specific fatty acyl-CoA reductase 1 [Artemisia annua]	RecName: Full=Alcohol-forming fatty acyl-CoA reductase	SubName: Full=Chromosome chr6 scaffold_305, whole genome shotgun sequence;	FAR	PF07993.7|NAD_binding_4|Male sterility protein|m.92735:17-319;PF03015.14|Sterile|Male sterility protein|m.92735:392-489;PF01370.16|Epimerase|NAD dependent epimerase/dehydratase family|m.92735:15-173
comp89055_c0	418.995	21	16.265	1.59	5.55504e-42	8.26936e-40	-3.84492	down	3.84492	up	yes	OK	hypothetical protein JCGZ_21798 [Jatropha curcas]	_	hypothetical protein	_	PF01436.16|NHL|NHL repeat|m.91814:149-174
comp92103_c0	51.5	2.5	2.535	0.695	7.94077e-09	1.77832e-07	-3.84243	down	3.84243	up	yes	OK	hypothetical protein MIMGU_mgv1a001383mg [Erythranthe guttata]	RecName: Full=Phospholipase D alpha 1; Short=PLD 1; AltName: Full=Choline phosphatase 1; AltName: Full=Phosphatidylcholine-hydrolyzing phospholipase D 1; Flags: Pre	_	PLD1_2	PF00168.25|C2|C2 domain|m.33465:57-120;PF00614.17|PLDc|Phospholipase D Active site motif|m.33465:337-375
comp88108_c0	1259.16	63.5	30.125	2.37	6.10456e-78	2.48264e-75	-3.84029	down	3.84029	up	yes	OK	PREDICTED: beta-galactosidase 10 [Glycine max]	RecName: Full=Beta-galactosidase 8; Short=Lactase 8; AltName: Full=Protein AR782; Flags: Precursor [Arabidopsis thaliana]	annotation not avaliable	_	PF01301.14|Glyco_hydro_35|Glycosyl hydrolases family 35|m.93552:39-344;PF02140.13|Gal_Lectin|Galactose binding lectin domain|m.93552:771-848;PF02449.10|Glyco_hydro_42|Beta-galactosidase|m.93552:63-141
comp63236_c0	31.5	1.5	6.18	0.235	1.19022e-08	2.6034e-07	-3.83451	down	3.83451	up	yes	OK	hypothetical protein CICLE_v10014120mg [Citrus clementina]	RecName: Full=Formin-like protein 1; Short=AtFH1; Short=AtFORMIN-8; Flags: Precursor [Arabidopsis thaliana]	_	_	_
comp75438_c1	90.5	4.5	7.445	1.3	1.59781e-14	6.05196e-13	-3.8321	down	3.8321	up	yes	OK	PREDICTED: uncharacterized protein LOC103335078 [Prunus mume]	_	_	_	_
comp34722_c0	21.5	1	3.02	0.115	2.09978e-06	3.40877e-05	-3.82511	down	3.82511	up	yes	OK	_	_	_	_	_
comp73145_c0	21.5	1	1.205	0.725	0.00344449	0.0292498	-3.82511	down	3.82511	up	yes	OK	4-hydroxyphenylpyruvate dioxygenase [Lactuca sativa]	RecName: Full=4-hydroxyphenylpyruvate dioxygenase; AltName: Full=4-hydroxyphenylpyruvic acid oxidase; Short=4HPPD; Short=HPD; Short=HPPDase [Arabidopsis thaliana]	annotation not avaliable	HPD, hppD	PF00903.20|Glyoxalase|Glyoxalase/Bleomycin resistance protein/Dioxygenase superfamily|m.15:171-292
comp33220_c0	60.5	3	11.725	0.485	2.21506e-14	8.27863e-13	-3.82087	down	3.82087	up	yes	OK	Rac small GTPase [Zinnia elegans]	RecName: Full=Rac-like GTP-binding protein RAC2; Flags: Precursor	_	RAC1	_
comp99650_c0	50.5	2.5	24.015	0.965	5.1239e-14	1.86639e-12	-3.81422	down	3.81422	up	yes	OK	S-adenosyl-L-homocysteine (sah) hydrolase 2 [Arabidopsis lyrata subsp. lyrata]	RecName: Full=Adenosylhomocysteinase 2; Short=AdoHcyase 2; AltName: Full=S-adenosyl-L-homocysteine hydrolase 1; AltName: Full=SAH hydrolase 2 [Arabidopsis thaliana	_	E3.3.1.1, ahcY	_
comp61817_c0	31	1.5	6.78	0.265	1.11969e-08	2.46622e-07	-3.81153	down	3.81153	up	yes	OK	unnamed protein product [Vitis vinifera]	_	hypothetical protein	_	PF09713.5|A_thal_3526|Plant protein 1589 of unknown function (A_thal_3526)|m.36194:46-98
comp8538_c0	40.5	2	1.685	0.075	7.57524e-12	2.29342e-10	-3.80435	down	3.80435	up	yes	OK	hypothetical protein POPTR_0011s09040g [Populus trichocarpa]	RecName: Full=Probable inactive receptor kinase At2g26730; Flags: Precursor [Arabidopsis thaliana]	hypothetical protein	_	PF00069.20|Pkinase|Protein kinase domain|m.81044:302-485;PF07714.12|Pkinase_Tyr|Protein tyrosine kinase|m.81044:305-544;PF12799.2|LRR_4|Leucine Rich repeats (2 copies)|m.81044:93-129;PF13855.1|LRR_8|Leucine rich repeat|m.81044:93-153
comp105200_c0	50	2.5	14.525	0.59	4.78514e-11	1.34283e-09	-3.7999	down	3.7999	up	yes	OK	auxin efflux facilitator SlPIN1 [Solanum lycopersicum]	RecName: Full=Auxin efflux carrier component 1; AltName: Full=Protein PIN-FORMED; Short=AtPIN1 [Arabidopsis thaliana]	_	PIN	_
comp67785_c0	11.5	0.5	2.295	0.08	0.00145341	0.0137543	-3.79988	down	3.79988	up	yes	OK	_	_	_	_	_
comp137961_c0	11.5	0.5	3.81	0.135	0.00149952	0.0141123	-3.79988	down	3.79988	up	yes	OK	hypothetical protein JCGZ_23683 [Jatropha curcas]	RecName: Full=Cell division protein FtsZ homolog 2-1, chloroplastic; Short=AtFtsZ2-1; AltName: Full=Plastid division protein FTSZ2-1; Flags: Precursor [Arabidopsis	_	ftsZ	_
comp55637_c0	11.5	0.5	2.02	0.07	0.0015035	0.0141402	-3.79988	down	3.79988	up	yes	OK	_	_	_	_	_
comp57754_c0	11.5	0.5	1.395	0.05	0.00150394	0.0141426	-3.79988	down	3.79988	up	yes	OK	DIV1A protein [Heptacodium miconioides]	RecName: Full=Transcription factor DIVARICATA	_	_	_
comp4400_c0	11.5	0.5	1.145	0.04	0.00161657	0.0150688	-3.79988	down	3.79988	up	yes	OK	_	_	_	_	_
comp65156_c0	11.5	0.5	0.945	0.035	0.00182498	0.0167796	-3.79988	down	3.79988	up	yes	OK	CCHC-type integrase [Populus trichocarpa]	_	_	_	PF14244.1|UBN2_3|gag-polypeptide of LTR copia-type|m.26849:17-143
comp108334_c0	501.51	26	19.565	1.755	2.23132e-41	3.24206e-39	-3.7974	down	3.7974	up	yes	OK	hypothetical protein POPTR_0003s17200g [Populus trichocarpa]	RecName: Full=Cytochrome P450 78A5; AltName: Full=Protein KLUH [Arabidopsis thaliana]	cytochrome P450	_	PF00067.17|p450|Cytochrome P450|m.73466:75-504
comp75416_c0	107.5	5.5	4.64	0.19	5.82986e-26	4.42268e-24	-3.79656	down	3.79656	up	yes	OK	PREDICTED: probable LRR receptor-like serine/threonine-protein kinase At4g36180-like [Solanum tuberosum]	RecName: Full=Leucine-rich repeat receptor-like protein FASCIATED EAR2; AltName: Full=CLAVATA2-like protein; Flags: Precursor [Zea mays]	SubName: Full=Putative uncharacterized protein (Chromosome chr4 scaffold_83, whole genome sh [...]	_	PF13855.1|LRR_8|Leucine rich repeat|m.86380:108-169;PF13855.1|LRR_8|Leucine rich repeat|m.86380:227-287;PF00560.28|LRR_1|Leucine Rich Repeat|m.86380:110-131;PF00560.28|LRR_1|Leucine Rich Repeat|m.86380:133-155;PF00560.28|LRR_1|Leucine Rich Repeat|m.86380:182-201;PF00560.28|LRR_1|Leucine Rich Repeat|m.86380:227-249;PF00560.28|LRR_1|Leucine Rich Repeat|m.86380:253-272;PF13504.1|LRR_7|Leucine rich r…
comp84289_c0	78.5	4	5.435	1.9	9.18508e-11	2.51362e-09	-3.79304	down	3.79304	up	yes	OK	hypothetical protein POPTR_0005s11650g [Populus trichocarpa]	RecName: Full=WEB family protein At2g17940 [Arabidopsis thaliana]	_	_	PF05701.6|WEMBL|Weak chloroplast movement under blue light|m.77617:39-130
comp62042_c0	155	8	11.345	0.455	3.51431e-33	3.7068e-31	-3.7918	down	3.7918	up	yes	OK	hypothetical protein CICLE_v10021055mg [Citrus clementina]	RecName: Full=Protein ABIL2; AltName: Full=Abl interactor-like protein 2; Short=AtABIL2 [Arabidopsis thaliana]	ABIL2 (ABL INTERACTOR-LIKE PROTEIN 2); ABL INTERACTOR-LIKE PROTEIN 2 (ABIL2); FUNCTIONS IN: [...]	_	_
comp71853_c0	21	1	3.875	0.145	1.70945e-06	2.8145e-05	-3.79139	down	3.79139	up	yes	OK	_	_	_	_	_
comp38600_c0	21	1	1.915	0.075	2.42942e-06	3.91411e-05	-3.79139	down	3.79139	up	yes	OK	hypothetical protein CICLE_v10020489mg [Citrus clementina]	RecName: Full=Probably inactive leucine-rich repeat receptor-like protein kinase IMK2; AltName: Full=Protein INFLORESCENCE MERISTEM RECEPTOR-LIKE KINASE 2; Flags: P	SubName: Full=Chromosome chr7 scaffold_31, whole genome shotgun sequence;	_	PF12799.2|LRR_4|Leucine Rich repeats (2 copies)|m.4244:98-134;PF12799.2|LRR_4|Leucine Rich repeats (2 copies)|m.4244:124-166;PF00560.28|LRR_1|Leucine Rich Repeat|m.4244:124-145;PF00560.28|LRR_1|Leucine Rich Repeat|m.4244:170-189;PF00560.28|LRR_1|Leucine Rich Repeat|m.4244:217-237;PF13855.1|LRR_8|Leucine rich repeat|m.4244:146-203;PF13516.1|LRR_6|Leucine Rich repeat|m.4244:124-138;PF08263.7|LRRNT_…
comp74747_c0	21	1	2.8	0.105	3.14474e-06	4.98614e-05	-3.79139	down	3.79139	up	yes	OK	_	_	_	_	_
comp209335_c0	49.5	2.5	2.255	0.09	7.97449e-13	2.61933e-11	-3.78545	down	3.78545	up	yes	OK	PREDICTED: uncharacterized protein LOC103328936 [Prunus mume]	_	_	_	_
comp91223_c0	68246.4	3582.24	4453.74	345.85	2.48127e-163	5.0196e-160	-3.785	down	3.785	up	yes	OK	xyloglucan endotransglucosylase [Gerbera hybrid cultivar]	RecName: Full=Probable xyloglucan endotransglucosylase/hydrolase protein 7; Short=At-XTH7; Short=XTH-7; Flags: Precursor [Arabidopsis thaliana]	hypothetical protein	E2.4.1.207	PF00722.16|Glyco_hydro_16|Glycosyl hydrolases family 16|m.20603:56-236;PF06955.7|XET_C|Xyloglucan endo-transglycosylase (XET) C-terminus|m.20603:259-309
comp187869_c0	68.5	3.5	2.99	0.12	7.37596e-18	3.52051e-16	-3.78423	down	3.78423	up	yes	OK	phospholipid/glycerol acyltransferase [Helianthus annuus]	RecName: Full=Glycerol-3-phosphate 2-O-acyltransferase 6; Short=AtGPAT6; AltName: Full=Glycerol-3-phosphate acyltransferase 6 [Arabidopsis thaliana]	SubName: Full=Chromosome chr8 scaffold_23, whole genome shotgun sequence;	GPAT	PF12710.2|HAD|haloacid dehalogenase-like hydrolase|m.73617:33-206;PF01553.16|Acyltransferase|Acyltransferase|m.73617:302-402
comp83858_c0	77.5	4	5.145	0.215	9.70852e-20	5.24012e-18	-3.77458	down	3.77458	up	yes	OK	PREDICTED: uncharacterized protein LOC101308693 isoform 1 [Fragaria vesca subsp. vesca]	_	_	_	PF05564.7|Auxin_repressed|Dormancy/auxin associated protein|m.83529:7-119
comp75472_c0	39.5	2	7.935	0.34	1.38998e-11	4.12841e-10	-3.76841	down	3.76841	up	yes	OK	PREDICTED: glycerophosphodiester phosphodiesterase GDE1-like [Solanum lycopersicum]	_	_	_	_
comp104197_c0	39.5	2	17.165	0.705	1.6997e-11	4.99817e-10	-3.76841	down	3.76841	up	yes	OK	ATP citrate lyase alpha subunit [Glycyrrhiza uralensis]	RecName: Full=ATP-citrate synthase beta chain protein 2; Short=ATP-citrate synthase B-2; AltName: Full=ATP-citrate lyase B-2; AltName: Full=Citrate cleavage enzyme	_	ACLY	_
comp58545_c0	20.5	1	4.31	0.17	2.63731e-06	4.22317e-05	-3.75687	down	3.75687	up	yes	OK	hypothetical protein POPTR_0011s15500g [Populus trichocarpa]	RecName: Full=Delta-9 acyl-lipid desaturase 1 [Arabidopsis thaliana]	hypothetical protein	SCD, desC	_
comp87718_c0	20.5	1	1.27	0.05	3.04679e-06	4.84057e-05	-3.75687	down	3.75687	up	yes	OK	PREDICTED: leucine-rich repeat receptor-like protein kinase PXL2-like [Solanum tuberosum]	RecName: Full=Leucine-rich repeat receptor-like protein kinase PXL2; AltName: Full=Protein PHLOEM INTERCALATED WITH XYLEM-LIKE 2; Flags: Precursor [Arabidopsis thal	SubName: Full=Chromosome chr7 scaffold_44, whole genome shotgun sequence;	_	PF12799.2|LRR_4|Leucine Rich repeats (2 copies)|m.86765:112-157;PF13855.1|LRR_8|Leucine rich repeat|m.86765:17-73;PF13855.1|LRR_8|Leucine rich repeat|m.86765:62-122;PF13855.1|LRR_8|Leucine rich repeat|m.86765:326-386;PF00560.28|LRR_1|Leucine Rich Repeat|m.86765:17-37;PF00560.28|LRR_1|Leucine Rich Repeat|m.86765:39-60;PF00560.28|LRR_1|Leucine Rich Repeat|m.86765:87-109;PF00560.28|LRR_1|Leucine Ric…
comp149019_c0	20.5	1	4.33	0.17	4.15566e-06	6.50148e-05	-3.75687	down	3.75687	up	yes	OK	villin 1 [Nicotiana tabacum]	RecName: Full=Villin-2 [Arabidopsis thaliana]	_	_	PF00626.17|Gelsolin|Gelsolin repeat|m.80914:5-73
comp99638_c0	596.5	32	61.195	5.135	8.59441e-53	1.86284e-50	-3.74913	down	3.74913	up	yes	OK	hypothetical protein EUGRSUZ_H02678 [Eucalyptus grandis]	RecName: Full=Adenosylhomocysteinase; Short=AdoHcyase; AltName: Full=Cytokinin-binding protein CBP57; AltName: Full=S-adenosyl-L-homocysteine hydrolase 122063400	_	E3.3.1.1, ahcY	_
comp29485_c0	141	7.5	12.04	0.515	6.32679e-29	5.58975e-27	-3.74722	down	3.74722	up	yes	OK	UDP-glucose 6-dehydrogenase family protein [Theobroma cacao]	RecName: Full=UDP-glucose 6-dehydrogenase 4; Short=UDP-Glc dehydrogenase 4; Short=UDP-GlcDH 4; Short=UDPGDH 4; AltName: Full=Os-UGD4 [Oryza sativa Japonica Group]	hypothetical protein	UGDH, ugd	PF00984.14|UDPG_MGDP_dh|UDP-glucose/GDP-mannose dehydrogenase family, central domain|m.1631:98-195;PF03721.9|UDPG_MGDP_dh_N|UDP-glucose/GDP-mannose dehydrogenase family, NAD binding domain|m.1631:2-75;PF03720.10|UDPG_MGDP_dh_C|UDP-glucose/GDP-mannose dehydrogenase family, UDP binding domain|m.1631:217-266
comp118940_c0	177.5	9.5	11.275	1.255	5.04975e-25	3.63845e-23	-3.7422	down	3.7422	up	yes	OK	pollen tube RhoGDI2 [Nicotiana predicted Rho GDP-dissociation inhibitor ortholog [Nicotiana alata]	RecName: Full=Rho GDP-dissociation inhibitor 1; Short=AtRhoGDI1; Short=Rho GDI-1 [Arabidopsis thaliana]	SubName: Full=Chromosome chr12 scaffold_36, whole genome shotgun sequence;	ARHGDI, RHOGDI	PF02115.12|Rho_GDI|RHO protein GDP dissociation inhibitor|m.19271:39-226
comp72679_c0	66.505	3.5	5.86	1.32	3.20954e-11	9.16122e-10	-3.74157	down	3.74157	up	yes	OK	allergen-like protein BRSn20 [Sambucus nigra]	RecName: Full=Protein DOWNSTREAM OF FLC; Short=AtDFC; AltName: Full=Pollen allergen-like protein; Flags: Precursor [Arabidopsis thaliana]	SubName: Full=Chromosome undetermined scaffold_349, whole genome shotgun sequence;	_	PF01190.12|Pollen_Ole_e_I|Pollen proteins Ole e I like|m.766:29-113
comp88131_c0	48	2.5	3.955	0.165	3.72643e-13	1.25375e-11	-3.74119	down	3.74119	up	yes	OK	_	_	_	_	_
comp71602_c0	29.5	1.5	2.78	0.115	2.92112e-08	6.12621e-07	-3.74032	down	3.74032	up	yes	OK	PREDICTED: phospholipase D alpha 1 [Phoenix dactylifera]	RecName: Full=Phospholipase D alpha 1; Short=PLD alpha 1; AltName: Full=Choline phosphatase 1; AltName: Full=Phosphatidylcholine-hydrolyzing phospholipase D 1	_	PLD1_2	PF12357.3|PLD_C|Phospholipase D C terminal|m.19941:158-231;PF00614.17|PLDc|Phospholipase D Active site motif|m.19941:87-113;PF13091.1|PLDc_2|PLD-like domain|m.19941:78-123
comp76604_c0	112.5	6	7.09	1.065	3.60741e-17	1.64137e-15	-3.73879	down	3.73879	up	yes	OK	hypothetical protein MIMGU_mgv1a005985mg [Erythranthe guttata]	_	_	_	_
comp120386_c0	11	0.5	5.44	0.2	0.00260377	0.022953	-3.73657	down	3.73657	up	yes	OK	hypothetical protein CICLE_v10000592mg [Citrus clementina]	RecName: Full=UDP-sugar pyrophosphorylase; AltName: Full=UDP-galactose/glucose pyrophosphorylase; Short=UGGPase [Cucumis melo]	_	USP	_
comp82469_c0	10.885	0.5	2.16	0.08	0.00260368	0.022953	-3.73657	down	3.73657	up	yes	OK	hypothetical protein VITISV_024511 [Vitis vinifera]	_	_	KIFC2_3	_
comp77565_c0	11	0.5	0.955	0.035	0.00260436	0.0229557	-3.73657	down	3.73657	up	yes	OK	unnamed protein product [Vitis vinifera]	RecName: Full=Beta-galactosidase 3; Short=Lactase 3; Flags: Precursor [Arabidopsis thaliana]	_	_	PF02140.13|Gal_Lectin|Galactose binding lectin domain|m.82784:99-176
comp54383_c0	11	0.5	1.2	0.045	0.0026449	0.0232896	-3.73657	down	3.73657	up	yes	OK	PREDICTED: uncharacterized protein LOC101248958 [Solanum lycopersicum]	_	_	_	PF03087.9|DUF241|Arabidopsis protein of unknown function|m.50866:9-234
comp35037_c0	11	0.5	2.325	0.095	0.00264552	0.0232925	-3.73657	down	3.73657	up	yes	OK	UGT4 [Panax ginseng]	_	_	_	_
comp364545_c0	11	0.5	1.03	0.04	0.00304999	0.026356	-3.73657	down	3.73657	up	yes	OK	_	_	_	_	_
comp44565_c0	11	0.5	2.875	0.105	0.00305026	0.026356	-3.73657	down	3.73657	up	yes	OK	PREDICTED: deSI-like protein At4g17486-like [Solanum lycopersicum]	_	_	_	_
comp13558_c0	11	0.5	1.015	0.035	0.00423733	0.0351538	-3.73657	down	3.73657	up	yes	OK	PREDICTED: G2/mitotic-specific cyclin-1-like [Solanum lycopersicum]	RecName: Full=G2/mitotic-specific cyclin-2; AltName: Full=B-like cyclin; AltName: Full=CycMs2, partial [Medicago sativa]	hypothetical protein	CCNB	PF00134.18|Cyclin_N|Cyclin, N-terminal domain|m.5290:1-97;PF02984.14|Cyclin_C|Cyclin, C-terminal domain|m.5290:99-214
comp96245_c0	1630.23	88.5	51.565	4.535	1.06342e-69	3.58549e-67	-3.73459	down	3.73459	up	yes	OK	beta-myrcene synthase [Artemisia annua]	RecName: Full=R-linalool synthase QH5, chloroplastic; Flags: Precursor	_	E4.2.3.111	PF03936.11|Terpene_synth_C|Terpene synthase family, metal binding domain|m.69020:280-548;PF01397.16|Terpene_synth|Terpene synthase, N-terminal domain|m.69020:73-250
comp102567_c0	212.615	11.5	45.515	1.98	2.85298e-39	3.88089e-37	-3.72876	down	3.72876	up	yes	OK	hypothetical protein EUGRSUZ_H04045 [Eucalyptus grandis]	RecName: Full=ATP-citrate synthase beta chain protein 1; Short=ATP-citrate synthase B-1; AltName: Full=ATP-citrate lyase B-1; AltName: Full=Citrate cleavage enzyme	_	ACLY	_
comp87283_c0	84	4.5	6.86	1.295	1.27087e-13	4.48624e-12	-3.72475	down	3.72475	up	yes	OK	unnamed protein product [Vitis vinifera]	_	_	_	PF02234.14|CDI|Cyclin-dependent kinase inhibitor|m.86786:161-190
comp95515_c0	1279.91	70	59.845	3.75	1.09764e-81	4.86519e-79	-3.72377	down	3.72377	up	yes	OK	PREDICTED: isoflavone reductase homolog [Vitis vinifera]	RecName: Full=Bifunctional pinoresinol-lariciresinol reductase 2; Short=PLR-Lu2; AltName: Full=(+)-lariciresinol reductase.; AltName: Full=(+)-pinoresinol reducta	SubName: Full=Chromosome chr8 scaffold_29, whole genome shotgun sequence;	_	PF05368.8|NmrA|NmrA-like family|m.7952:7-244;PF13460.1|NAD_binding_10|NADH(P)-binding|m.7952:7-209;PF01370.16|Epimerase|NAD dependent epimerase/dehydratase family|m.7952:7-102;PF01073.14|3Beta_HSD|3-beta hydroxysteroid dehydrogenase/isomerase family|m.7952:8-91
comp66366_c0	211.585	11.5	21.985	0.975	5.74607e-39	7.73631e-37	-3.72196	down	3.72196	up	yes	OK	conserved hypothetical protein [Ricinus communis]	RecName: Full=Cell number regulator 2; AltName: Full=ZmCNR02 [Zea mays]	hypothetical protein	_	_
comp99181_c0	1797.92	98.5	159.07	11.29	6.88671e-92	3.85348e-89	-3.72183	down	3.72183	up	yes	OK	unnamed protein product [Coffea canephora]	_	_	_	_
comp79636_c0	20	1	3.84	0.155	2.70096e-06	4.31721e-05	-3.7215	down	3.7215	up	yes	OK	AG-motif binding protein-3 [Nicotiana tabacum]	_	_	_	_
comp105238_c0	20	1	3.1	0.125	1.08815e-05	0.00015875	-3.7215	down	3.7215	up	yes	OK	_	_	_	_	_
comp70784_c0	1640	90	223.685	19.875	7.32118e-85	3.47964e-82	-3.7192	down	3.7192	up	yes	OK	unknown [Lotus japonicus]	RecName: Full=Gibberellin-regulated protein 10; AltName: Full=GAST1 protein homolog 10; Flags: Precursor [Arabidopsis thaliana]	gibberellin-regulated family protein; gibberellin-regulated family protein; FUNCTIONS IN: mo [...]	_	PF02704.9|GASA|Gibberellin regulated protein|m.20025:46-105
comp92585_c0	165.5	9	7.335	0.855	2.05332e-22	1.27159e-20	-3.71842	down	3.71842	up	yes	OK	PREDICTED: uncharacterized protein LOC101514291 [Cicer arietinum]	_	SubName: Full=Chromosome chr10 scaffold_204, whole genome shotgun sequence;	_	PF04765.8|DUF616|Protein of unknown function (DUF616)|m.28081:114-409
comp89299_c0	147	8	13.625	0.595	7.99261e-32	7.93199e-30	-3.71542	down	3.71542	up	yes	OK	hypothetical protein POPTR_0011s05320g [Populus trichocarpa]	_	hypothetical protein	_	PF00010.21|HLH|Helix-loop-helix DNA-binding domain|m.92615:43-94
comp108547_c0	92	5	17.94	0.785	1.49088e-19	7.93699e-18	-3.70706	down	3.70706	up	yes	OK	putative MDR-like P-glycoprotein [Lactuca sativa]	RecName: Full=ABC transporter B family member 19; Short=ABC transporter ABCB.19; Short=AtABCB19; AltName: Full=Multidrug resistance protein 11; AltName: Full=P-gly	_	ABCB1	PF00664.18|ABC_membrane|ABC transporter transmembrane region|m.73450:21-143
comp80333_c0	109.5	6	7.21	0.34	1.49038e-24	1.04801e-22	-3.69984	down	3.69984	up	yes	OK	structural constituent of cell wall, putative [Ricinus communis]	_	SubName: Full=Chromosome chr19 scaffold_4, whole genome shotgun sequence;	_	PF06830.6|Root_cap|Root cap|m.76353:248-304
comp90163_c0	881	49	21.095	1.515	1.90908e-63	5.59927e-61	-3.69856	down	3.69856	up	yes	OK	alpha-glucosidase, putative [Ricinus communis]	RecName: Full=Alpha-xylosidase 1; Flags: Precursor [Arabidopsis thaliana]	hypothetical protein	XYL1	PF01055.21|Glyco_hydro_31|Glycosyl hydrolases family 31|m.20479:284-775;PF13802.1|Gal_mutarotas_2|Galactose mutarotase-like|m.20479:195-261
comp92707_c0	73.5	4	1.93	0.085	8.56148e-20	4.64244e-18	-3.69828	down	3.69828	up	yes	OK	hypothetical protein POPTR_0005s07940g [Populus trichocarpa]	_	_	_	PF04782.7|DUF632|Protein of unknown function (DUF632)|m.35352:275-436;PF04783.7|DUF630|Protein of unknown function (DUF630)|m.35352:1-59;PF04782.7|DUF632|Protein of unknown function (DUF632)|m.35353:1-148
comp82243_c1	21697.7	1210.27	2195.95	164.83	2.19292e-125	2.30687e-122	-3.6969	down	3.6969	up	yes	OK	putative major latex-like protein [Salvia miltiorrhiza]	RecName: Full=MLP-like protein 43 [Arabidopsis thaliana]	_	_	PF00407.14|Bet_v_1|Pathogenesis-related protein Bet v I family|m.83859:10-158
comp109199_c0	37.52	2	11.2	0.48	4.89405e-11	1.37167e-09	-3.69373	down	3.69373	up	yes	OK	beta-tubulin [Nicotiana attenuata]	RecName: Full=Tubulin beta-1 chain; AltName: Full=Beta-1-tubulin	_	TUBB	PF00091.20|Tubulin|Tubulin/FtsZ family, GTPase domain|m.73405:1-56
comp85480_c0	109	6	7.645	0.335	3.4044e-26	2.62046e-24	-3.69325	down	3.69325	up	yes	OK	unnamed protein product [Vitis vinifera]	_	_	_	_
comp32420_c0	28.5	1.5	14.18	0.6	6.42072e-08	1.28572e-06	-3.69081	down	3.69081	up	yes	OK	pherophorin-dz1 protein [Volvox carteri f. nagariensis]	RecName: Full=Leucine-rich repeat extensin-like protein 3; Short=AtLRX3; Short=LRR/EXTENSIN3; AltName: Full=Cell wall hydroxyproline-rich glycoprotein; Flags: Precu	_	WASF2	_
comp53875_c0	144	8	16.655	0.765	4.43878e-31	4.28125e-29	-3.6857	down	3.6857	up	yes	OK	Early nodulin 20 precursor, putative [Ricinus communis]	_	_	_	PF02298.12|Cu_bind_like|Plastocyanin-like domain|m.3828:41-117
comp56863_c0	19.5	1	2.34	0.095	6.61181e-06	0.000100125	-3.68524	down	3.68524	up	yes	OK	Adenosylmethionine decarboxylase family protein [Theobroma cacao]	RecName: Full=S-adenosylmethionine decarboxylase proenzyme 3; Short=AdoMetDC 3; Short=SAMDC 3; Contains: RecName: Full=S-adenosylmethionine decarboxylase 3 alpha c	_	speD, AMD1	PF01536.11|SAM_decarbox|Adenosylmethionine decarboxylase|m.76738:1-104
comp76087_c0	19.5	1	2.46	0.1	7.78426e-06	0.000116119	-3.68524	down	3.68524	up	yes	OK	sucrose sucrose 1-fructosyltransferase [Cynara cardunculus var. scolymus]	RecName: Full=Beta-fructofuranosidase, soluble isoenzyme I; AltName: Full=Invertase; AltName: Full=Saccharase; AltName: Full=Sucrose hydrolase; Flags: Precursor	_	E3.2.1.26, sacA	PF00251.15|Glyco_hydro_32N|Glycosyl hydrolases family 32 N-terminal domain|m.82321:19-207
comp64757_c0	125.995	7	5.845	0.82	1.42853e-17	6.68881e-16	-3.68324	down	3.68324	up	yes	OK	unnamed protein product [Coffea canephora]	RecName: Full=Glucan endo-1,3-beta-glucosidase 4; AltName: Full=(1-)3)-beta-glucan endohydrolase 4; Short=(1-)3)-beta-glucanase 4; AltName: Full=Beta-1,3-endoglucan	hypothetical protein	_	PF00332.13|Glyco_hydro_17|Glycosyl hydrolases family 17|m.26648:25-344;PF07983.8|X8|X8 domain|m.26648:361-411
comp80704_c0	152.5	8.5	5.19	0.655	1.37879e-21	8.24107e-20	-3.68199	down	3.68199	up	yes	OK	putative pectinesterase/pectinesterase inhibitor 51 [Morus notabilis]	RecName: Full=Probable pectinesterase/pectinesterase inhibitor 51; Includes: RecName: Full=Pectinesterase inhibitor 51; AltName: Full=Pectin methylesterase inhibit	SubName: Full=Chromosome chr4 scaffold_73, whole genome shotgun sequence;	_	PF01095.14|Pectinesterase|Pectinesterase|m.75419:219-525;PF04043.10|PMEI|Plant invertase/pectin methylesterase inhibitor|m.75419:18-162
comp81832_c0	81.5	4.5	3.055	0.69	2.58751e-20	1.45197e-18	-3.68123	down	3.68123	up	yes	OK	_	_	_	_	_
comp89610_c0	46	2.5	4.965	2.015	1.09091e-07	2.11837e-06	-3.67997	down	3.67997	up	yes	OK	PREDICTED: NAC domain-containing protein 72-like [Cicer arietinum]	RecName: Full=NAC domain-containing protein 7; Short=ANAC007; AltName: Full=Protein EMBRYO DEFECTIVE 2749; AltName: Full=Protein VASCULAR RELATED NAC-DOMAIN 4 [Ara	_	_	PF02365.10|NAM|No apical meristem (NAM) protein|m.95272:1-39
comp85979_c0	408.645	23	32.9	1.485	2.0755e-53	4.53604e-51	-3.6777	down	3.6777	up	yes	OK	PREDICTED: uncharacterized protein LOC102627575 isoform X1 [Citrus sinensis]	_	annotation not avaliable	tag	PF03352.8|Adenine_glyco|Methyladenine glycosylase|m.78340:122-294
comp115616_c0	311	17.5	13.515	1.66	2.68985e-33	2.85628e-31	-3.67666	down	3.67666	up	yes	OK	unnamed protein product [Coffea canephora]	RecName: Full=Probable polygalacturonase At1g80170; Short=PG; AltName: Full=Pectinase At1g80170; Flags: Precursor [Arabidopsis thaliana]	hypothetical protein	_	PF00295.12|Glyco_hydro_28|Glycosyl hydrolases family 28|m.51012:85-414;PF12708.2|Pectate_lyase_3|Pectate lyase superfamily protein|m.51012:58-280
comp31275_c0	10.5	0.5	3	0.115	0.00466673	0.0382787	-3.67035	down	3.67035	up	yes	OK	_	_	_	_	_
comp51155_c0	10.5	0.5	1.755	0.065	0.00481007	0.0392857	-3.67035	down	3.67035	up	yes	OK	unknown [Glycine max]	_	SubName: Full=Chromosome chr8 scaffold_23, whole genome shotgun sequence;	_	_
comp84645_c0	22479	1278	1118.68	108.155	1.5957e-172	3.70282e-169	-3.66963	down	3.66963	up	yes	OK	PREDICTED: uncharacterized protein LOC100252479 [Vitis vinifera]	_	SubName: Full=Chromosome chr4 scaffold_6, whole genome shotgun sequence;	_	PF04862.7|DUF642|Protein of unknown function (DUF642)|m.79025:31-187;PF04862.7|DUF642|Protein of unknown function (DUF642)|m.79025:199-365
comp89418_c0	388.5	22	26.835	2.055	4.81108e-42	7.21635e-40	-3.66914	down	3.66914	up	yes	OK	unnamed protein product [Coffea canephora]	_	SubName: Full=Chromosome chr13 scaffold_210, whole genome shotgun sequence;	_	PF14226.1|DIOX_N|non-haem dioxygenase in morphine synthesis N-terminal|m.94621:3-112
comp78978_c0	133.5	7.5	5.325	0.725	2.98519e-20	1.67038e-18	-3.66845	down	3.66845	up	yes	OK	PREDICTED: probable leucine-rich repeat receptor-like protein kinase At1g68400-like [Vitis vinifera]	RecName: Full=Probable leucine-rich repeat receptor-like protein kinase At1g68400; Flags: Precursor [Arabidopsis thaliana]	SubName: Full=Chromosome chr1 scaffold_5, whole genome shotgun sequence;	_	PF00069.20|Pkinase|Protein kinase domain|m.2203:365-562;PF07714.12|Pkinase_Tyr|Protein tyrosine kinase|m.2203:365-560;PF12799.2|LRR_4|Leucine Rich repeats (2 copies)|m.2203:86-124;PF00560.28|LRR_1|Leucine Rich Repeat|m.2203:88-108;PF00560.28|LRR_1|Leucine Rich Repeat|m.2203:135-151;PF13516.1|LRR_6|Leucine Rich repeat|m.2203:106-129;PF13516.1|LRR_6|Leucine Rich repeat|m.2203:178-200;PF08263.7|LRRN…
comp96952_c0	3879.91	221.01	178.71	10.815	3.01921e-98	1.92102e-95	-3.66643	down	3.66643	up	yes	OK	unnamed protein product [Coffea canephora]	RecName: Full=DNA-damage-repair/toleration protein DRT100; Flags: Precursor [Arabidopsis thaliana]	SubName: Full=Putative uncharacterized protein;	_	PF00560.28|LRR_1|Leucine Rich Repeat|m.67247:18-39;PF00560.28|LRR_1|Leucine Rich Repeat|m.67247:69-86;PF00560.28|LRR_1|Leucine Rich Repeat|m.67247:92-108
comp152862_c0	63	3.5	5.565	0.25	7.03376e-17	3.15129e-15	-3.66374	down	3.66374	up	yes	OK	hypothetical protein VITISV_006850 [Vitis vinifera]	RecName: Full=Glutathione S-transferase U8; Short=AtGSTU8; AltName: Full=GST class-tau member 8 [Arabidopsis thaliana]	SubName: Full=Chromosome chr6 scaffold_28, whole genome shotgun sequence;	GST, gst	PF13417.1|GST_N_3|Glutathione S-transferase, N-terminal domain|m.19423:20-87;PF13409.1|GST_N_2|Glutathione S-transferase, N-terminal domain|m.19423:23-86;PF02798.15|GST_N|Glutathione S-transferase, N-terminal domain|m.19423:25-86;PF00043.20|GST_C|Glutathione S-transferase, C-terminal domain|m.19423:128-205
comp32518_c0	6708.61	384.485	363.01	31.08	7.26096e-140	9.87703e-137	-3.6578	down	3.6578	up	yes	OK	hypothetical protein CICLE_v10009639mg [Citrus clementina]	_	SubName: Full=Chromosome chr19 scaffold_4, whole genome shotgun sequence;	_	PF06749.7|DUF1218|Protein of unknown function (DUF1218)|m.49517:57-153
comp87106_c0	18.91	1	3.185	0.235	1.29507e-05	0.000186251	-3.64804	down	3.64804	up	yes	OK	_	_	_	_	_
comp311622_c0	18.905	1	1.295	0.055	1.60347e-05	0.000227085	-3.64804	down	3.64804	up	yes	OK	PREDICTED: putative aminoacrylate hydrolase RutD [Vitis vinifera]	_	hypothetical protein	_	PF12697.2|Abhydrolase_6|Alpha/beta hydrolase family|m.20150:210-291
comp84222_c0	3557.94	205.5	164.67	19.375	1.06538e-88	5.52995e-86	-3.6463	down	3.6463	up	yes	OK	hypothetical protein MIMGU_mgv1a003247mg [Erythranthe guttata]	RecName: Full=Probable pectinesterase/pectinesterase inhibitor 34; Includes: RecName: Full=Pectinesterase inhibitor 34; AltName: Full=Pectin methylesterase inhibit	annotation not avaliable	_	PF01095.14|Pectinesterase|Pectinesterase|m.79652:324-514;PF04043.10|PMEI|Plant invertase/pectin methylesterase inhibitor|m.79652:118-277
comp34666_c0	114	6.5	18.28	2.81	9.58394e-18	4.54141e-16	-3.6443	down	3.6443	up	yes	OK	PREDICTED: probable beta-1,4-xylosyltransferase IRX10L-like [Solanum lycopersicum]	RecName: Full=Probable beta-1,4-xylosyltransferase IRX10L; AltName: Full=Glucuronoxylan glucuronosyltransferase 1; Short=AtGUT1; AltName: Full=Glucuronoxylan glucu	_	_	_
comp77539_c0	148.5	8.5	20.075	0.93	4.07111e-30	3.75232e-28	-3.64369	down	3.64369	up	yes	OK	hypothetical protein JCGZ_20785 [Jatropha curcas]	RecName: Full=Monocopper oxidase-like protein SKU5; AltName: Full=Skewed roots; Flags: Precursor [Arabidopsis thaliana]	_	_	PF00394.17|Cu-oxidase|Multicopper oxidase|m.82684:1-70
comp89685_c0	1658.55	96	54.635	5.315	3.70999e-81	1.61717e-78	-3.64238	down	3.64238	up	yes	OK	PREDICTED: purple acid phosphatase 23-like [Citrus sinensis]	RecName: Full=Purple acid phosphatase 23; Flags: Precursor [Arabidopsis thaliana]	hypothetical protein	_	PF00149.23|Metallophos|Calcineurin-like phosphoesterase|m.95085:192-405;PF14008.1|Metallophos_C|Iron/zinc purple acid phosphatase-like protein C|m.95085:474-520;PF12850.2|Metallophos_2|Calcineurin-like phosphoesterase superfamily domain|m.95085:192-408
comp75760_c0	62	3.5	4.72	0.215	2.67392e-16	1.14853e-14	-3.64071	down	3.64071	up	yes	OK	PREDICTED: uncharacterized protein LOC103439295 isoform X1 [Malus domestica]	_	_	_	_
comp33181_c0	105	6	14.725	3.125	2.58531e-16	1.114e-14	-3.63938	down	3.63938	up	yes	OK	PREDICTED: GATA transcription factor 12-like [Solanum tuberosum]	RecName: Full=GATA transcription factor 9 [Arabidopsis thaliana]	_	_	_
comp90049_c1	225.5	13	21.95	1.015	3.07769e-36	3.74146e-34	-3.639	down	3.639	up	yes	OK	Auxin-responsive family protein [Theobroma cacao]	RecName: Full=Auxin-induced in root cultures protein 12; Flags: Precursor [Arabidopsis thaliana]	hypothetical protein	_	PF04526.8|DUF568|Protein of unknown function (DUF568)|m.26054:83-181
comp94033_c0	205.5	12	5.2	0.855	2.04374e-24	1.42191e-22	-3.61961	down	3.61961	up	yes	OK	PREDICTED: cucumisin [Vitis vinifera]	RecName: Full=Cucumisin; AltName: Allergen=Cuc m 1; Flags: Precursor [Cucumis melo]	hypothetical protein	_	PF00082.17|Peptidase_S8|Subtilase family|m.12600:132-585;PF05922.11|Inhibitor_I9|Peptidase inhibitor I9|m.12600:31-106;PF02225.17|PA|PA domain|m.12600:368-445
comp78174_c0	52.5	3	6.09	0.28	1.82932e-14	6.88915e-13	-3.61678	down	3.61678	up	yes	OK	PREDICTED: uncharacterized protein LOC100265430 [Vitis vinifera]	RecName: Full=Phosphatidylinositol/phosphatidylcholine transfer protein SFH9; AltName: Full=Protein SEC FOURTEEN HOMOLOGS 9; Short=AtSFH9 [Arabidopsis thaliana]	hypothetical protein	_	_
comp80158_c0	35.5	2	3.965	0.23	3.06362e-10	7.97725e-09	-3.61497	down	3.61497	up	yes	OK	unnamed protein product [Coffea canephora]	RecName: Full=Transcription factor HBP-1b(c38)	SubName: Full=Chromosome undetermined scaffold_87, whole genome shotgun sequence;	TGA	PF14144.1|DOG1|Seed dormancy control|m.75767:149-225;PF00170.16|bZIP_1|bZIP transcription factor|m.75767:69-107;PF07716.10|bZIP_2|Basic region leucine zipper|m.75767:67-111
comp88996_c0	35.5	2	1.825	0.705	7.41225e-06	0.00011118	-3.61497	down	3.61497	up	yes	OK	PREDICTED: glucan endo-1,3-beta-glucosidase 14-like isoform X1 [Glycine max]	RecName: Full=Glucan endo-1,3-beta-glucosidase 11; AltName: Full=(1-)3)-beta-glucan endohydrolase 11; Short=(1-)3)-beta-glucanase 11; AltName: Full=Beta-1,3-endogl	SubName: Full=Chromosome chr9 scaffold_104, whole genome shotgun sequence;	_	PF00332.13|Glyco_hydro_17|Glycosyl hydrolases family 17|m.93975:51-369
comp46586_c0	27	1.5	1.56	0.085	3.11364e-07	5.68386e-06	-3.61321	down	3.61321	up	yes	OK	PREDICTED: hydroxysteroid 11-beta-dehydrogenase 1-like protein isoform 1 [Vitis vinifera]	RecName: Full=11-beta-hydroxysteroid dehydrogenase-like 4A; AltName: Full=17-beta-hydroxysteroid dehydrogenase-like 4A; AltName: Full=Hydroxysteroid dehydrogenase	_	_	PF00106.20|adh_short|short chain dehydrogenase|m.18413:52-220;PF13561.1|adh_short_C2|Enoyl-(Acyl carrier protein) reductase|m.18413:61-274;PF08659.5|KR|KR domain|m.18413:53-218
comp90980_c0	85.79	5	6.155	0.415	4.05833e-21	2.36827e-19	-3.60992	down	3.60992	up	yes	OK	PREDICTED: uncharacterized protein LOC100262782 [Vitis vinifera]	_	SubName: Full=Chromosome chr7 scaffold_270, whole genome shotgun sequence;	_	PF14009.1|DUF4228|Domain of unknown function (DUF4228)|m.21870:1-103
comp103341_c0	136.5	8	39.145	1.85	8.46937e-28	7.08598e-26	-3.60861	down	3.60861	up	yes	OK	PREDICTED: ATP-citrate synthase beta chain protein 2 [Vitis vinifera]	RecName: Full=ATP-citrate synthase beta chain protein 1; Short=ATP-citrate synthase B-1; AltName: Full=ATP-citrate lyase B-1; AltName: Full=Citrate cleavage enzyme	_	ACLY	PF00285.16|Citrate_synt|Citrate synthase|m.36588:39-101
comp134015_c0	102.5	6	5.575	0.26	1.23924e-24	8.73749e-23	-3.60467	down	3.60467	up	yes	OK	PREDICTED: E3 ubiquitin-protein ligase PUB24-like [Vitis vinifera]	RecName: Full=E3 ubiquitin-protein ligase PUB23; AltName: Full=Plant U-box protein 23; AltName: Full=U-box domain-containing protein 23 [Arabidopsis thaliana]	SubName: Full=Chromosome chr6 scaffold_15, whole genome shotgun sequence;	_	PF04564.10|U-box|U-box domain|m.85361:27-99
comp84337_c0	85.5	5	3.63	0.17	7.05783e-21	4.06454e-19	-3.60153	down	3.60153	up	yes	OK	unnamed protein product [Coffea canephora]	_	_	_	_
comp309771_c0	10	0.5	1.42	0.055	0.00476655	0.0389706	-3.60094	down	3.60094	up	yes	OK	_	_	_	_	_
comp251257_c0	10	0.5	1.88	0.075	0.00484424	0.0395302	-3.60094	down	3.60094	up	yes	OK	_	_	_	_	_
comp77740_c0	10	0.5	1.46	0.06	0.00484451	0.0395302	-3.60094	down	3.60094	up	yes	OK	hypothetical protein JCGZ_00835 [Jatropha curcas]	RecName: Full=Glucose-6-phosphate/phosphate translocator 2, chloroplastic; Flags: Precursor [Arabidopsis thaliana]	_	SLC35E1	_
comp487127_c0	10	0.5	1.055	0.04	0.00512829	0.0415109	-3.60094	down	3.60094	up	yes	OK	unnamed protein product [Coffea canephora]	RecName: Full=Probable 1-acyl-sn-glycerol-3-phosphate acyltransferase 5; AltName: Full=Lysophosphatidyl acyltransferase 5 [Arabidopsis thaliana]	SubName: Full=Chromosome chr3 scaffold_8, whole genome shotgun sequence;	LCLAT1, AGPAT8	PF01553.16|Acyltransferase|Acyltransferase|m.85341:4-118
comp92606_c0	202	12	11.72	0.575	2.47171e-38	3.26104e-36	-3.59485	down	3.59485	up	yes	OK	Lysine-specific demethylase 8 [Morus notabilis]	RecName: Full=Lysine-specific demethylase 8; AltName: Full=JmjC domain-containing protein 5; AltName: Full=Jumonji domain-containing protein 5 [Mus musculus]	annotation not avaliable	_	PF13621.1|Cupin_8|Cupin-like domain|m.33402:41-264;PF08007.7|Cupin_4|Cupin superfamily protein|m.33402:149-264;PF02373.17|JmjC|JmjC domain, hydroxylase|m.33402:156-258
comp84593_c0	35	2	4.2	0.19	4.55977e-10	1.16462e-08	-3.59459	down	3.59459	up	yes	OK	PREDICTED: uncharacterized protein LOC100853079 [Vitis vinifera]	_	_	_	_
comp39910_c0	260	15.5	13.915	1.31	7.36814e-32	7.32147e-30	-3.59237	down	3.59237	up	yes	OK	PREDICTED: wall-associated receptor kinase-like 10-like [Vitis vinifera]	RecName: Full=Probable receptor-like protein kinase At4g10390 [Arabidopsis thaliana]	SubName: Full=Chromosome chr2 scaffold_105, whole genome shotgun sequence;	_	PF00069.20|Pkinase|Protein kinase domain|m.4323:53-317;PF07714.12|Pkinase_Tyr|Protein tyrosine kinase|m.4323:52-261
comp87918_c0	426.035	25.735	31.535	4.22	6.98205e-38	9.01575e-36	-3.58997	down	3.58997	up	yes	OK	hypothetical protein MIMGU_mgv1a013416mg [Erythranthe guttata]	_	SubName: Full=Chromosome chr4 scaffold_6, whole genome shotgun sequence;	_	_
comp33328_c0	541.965	32.5	98.275	11.44	2.59379e-45	4.33564e-43	-3.58864	down	3.58864	up	yes	OK	PREDICTED: peamaclein [Malus domestica]	RecName: Full=Peamaclein; AltName: Allergen=Pru p 7	hypothetical protein	_	PF02704.9|GASA|Gibberellin regulated protein|m.50007:47-106
comp93513_c0	134.5	8	6.12	0.845	1.82665e-19	9.67231e-18	-3.58734	down	3.58734	up	yes	OK	hypothetical protein CISIN_1g042494mg [Citrus sinensis]	_	_	_	_
comp215909_c0	26.5	1.5	1.27	0.055	1.71407e-08	3.69393e-07	-3.58639	down	3.58639	up	yes	OK	unnamed protein product [Vitis vinifera]	RecName: Full=Cytochrome P450 71A1; AltName: Full=ARP-2; AltName: Full=CYPLXXIA1	SubName: Full=Chromosome chr18 scaffold_1, whole genome shotgun sequence;	_	PF00067.17|p450|Cytochrome P450|m.1507:34-495
comp80389_c0	26.5	1.5	6.16	0.28	1.86155e-08	3.98996e-07	-3.58639	down	3.58639	up	yes	OK	phospholipid/glycerol acyltransferase [Helianthus annuus]	RecName: Full=Probable glycerol-3-phosphate acyltransferase 8 [Arabidopsis thaliana]	_	GPAT	_
comp180795_c0	26.5	1.5	1.52	0.07	3.37393e-07	6.12501e-06	-3.58639	down	3.58639	up	yes	OK	PREDICTED: probable receptor protein kinase TMK1-like [Solanum lycopersicum]	RecName: Full=Probable receptor protein kinase TMK1; Flags: Precursor [Arabidopsis thaliana]	hypothetical protein LOC100253795	_	PF00069.20|Pkinase|Protein kinase domain|m.79988:287-421;PF07714.12|Pkinase_Tyr|Protein tyrosine kinase|m.79988:287-421;PF13855.1|LRR_8|Leucine rich repeat|m.79988:91-136;PF12799.2|LRR_4|Leucine Rich repeats (2 copies)|m.79988:100-138;PF00560.28|LRR_1|Leucine Rich Repeat|m.79988:125-143
comp83764_c0	26.5	1.5	2.075	1.05	0.000299565	0.00331577	-3.58639	down	3.58639	up	yes	OK	Kinase superfamily protein isoform 1 [Theobroma cacao]	_	_	_	_
comp68117_c0	42.96	2.5	9.9	0.465	2.59112e-11	7.46372e-10	-3.58299	down	3.58299	up	yes	OK	_	_	_	_	_
comp81911_c0	51	3	5.985	0.28	1.88845e-13	6.54913e-12	-3.57508	down	3.57508	up	yes	OK	_	_	_	_	_
comp69182_c0	34.74	2	6.13	0.285	6.39876e-10	1.61446e-08	-3.57392	down	3.57392	up	yes	OK	gibberellin 2-oxidase [Helianthus gibberellin 2-oxidase [Helianthus annuus]	RecName: Full=Gibberellin 2-beta-dioxygenase 1; AltName: Full=GA 2-oxidase 1; AltName: Full=Gibberellin 2-beta-hydroxylase 1; AltName: Full=Gibberellin 2-oxidase 1;	annotation not avaliable	E1.14.11.13	_
comp76616_c0	34.5	2	2.205	0.1	8.86921e-10	2.20325e-08	-3.57392	down	3.57392	up	yes	OK	hypothetical protein VITISV_032320 [Vitis vinifera]	RecName: Full=Malate dehydrogenase, cytoplasmic [Zea mays]	RecName: Full=Malate dehydrogenase; EC=1.1.1.37;	MDH1	PF02866.13|Ldh_1_C|lactate/malate dehydrogenase, alpha/beta C-terminal domain|m.82438:187-354;PF00056.18|Ldh_1_N|lactate/malate dehydrogenase, NAD binding domain|m.82438:40-183
comp73439_c0	5521.09	335.5	232.225	20.96	1.0883e-128	1.2627e-125	-3.57326	down	3.57326	up	yes	OK	putative ATP-citrate synthase [Taraxacum brevicorniculatum]	RecName: Full=ATP-citrate synthase alpha chain protein 1; Short=ATP-citrate synthase A-1; AltName: Full=ATP-citrate lyase A-1; AltName: Full=Citrate cleavage enzym	ATP citrate (pro-S)-lyase (EC:2.3.3.8)	ACLY	PF08442.5|ATP-grasp_2|ATP-grasp domain|m.643:6-203
comp88499_c2	1589.01	96.5	45.51	6.365	3.56893e-67	1.13539e-64	-3.57313	down	3.57313	up	yes	OK	PREDICTED: microtubule-associated protein SPIRAL2-like [Vitis vinifera]	RecName: Full=Microtubule-associated protein TORTIFOLIA1; AltName: Full=Microtubule-associated protein SPIRAL2; AltName: Full=Protein CONVOLUTA [Arabidopsis thalian	_	_	PF02985.17|HEAT|HEAT repeat|m.94588:223-250;PF13513.1|HEAT_EZ|HEAT-like repeat|m.94588:73-127;PF13513.1|HEAT_EZ|HEAT-like repeat|m.94588:200-249
comp74786_c0	18	1	1.145	0.05	1.73444e-05	0.000244623	-3.57065	down	3.57065	up	yes	OK	PREDICTED: uncharacterized protein LOC101245645 [Solanum lycopersicum]	_	_	_	_
comp1967_c0	18	1	1.22	0.055	1.95645e-05	0.000273128	-3.57065	down	3.57065	up	yes	OK	hypothetical protein MIMGU_mgv1a005277mg [Erythranthe guttata]	RecName: Full=Endoglucanase 24; AltName: Full=Endo-1,4-beta glucanase 24; Flags: Precursor [Arabidopsis thaliana]	SubName: Full=Chromosome chr3 scaffold_8, whole genome shotgun sequence;	E3.2.1.4	PF00759.14|Glyco_hydro_9|Glycosyl hydrolase family 9|m.76658:34-300
comp74038_c0	42.5	2.5	3.415	1.11	5.26326e-07	9.28359e-06	-3.56618	down	3.56618	up	yes	OK	_	_	_	_	_
comp89458_c0	2141.94	131	48.11	5.07	2.43679e-92	1.37325e-89	-3.56339	down	3.56339	up	yes	OK	PREDICTED: kinesin-related protein 11-like isoform X2 [Citrus sinensis]	RecName: Full=Kinesin-related protein 4; AltName: Full=Kinesin family member 4; AltName: Full=Kinesin-7 [Dictyostelium discoideum]	annotation not avaliable	CENPE	PF00225.18|Kinesin|Kinesin motor domain|m.94565:82-393;PF13920.1|zf-C3HC4_3|Zinc finger, C3HC4 type (RING finger)|m.94565:980-1021
comp77241_c0	50.5	3	3.35	0.13	5.3007e-14	1.92634e-12	-3.5609	down	3.5609	up	yes	OK	PREDICTED: probable inactive leucine-rich repeat receptor-like protein kinase At1g66830 [Vitis unnamed protein product [Vitis v	RecName: Full=Probable inactive leucine-rich repeat receptor-like protein kinase At1g66830; Flags: Precursor [Arabidopsis thaliana]	hypothetical protein	_	PF00069.20|Pkinase|Protein kinase domain|m.82028:245-450;PF07714.12|Pkinase_Tyr|Protein tyrosine kinase|m.82028:245-410;PF00560.28|LRR_1|Leucine Rich Repeat|m.82028:1-20;PF00560.28|LRR_1|Leucine Rich Repeat|m.82028:26-47;PF00560.28|LRR_1|Leucine Rich Repeat|m.82028:54-72
comp81173_c0	238	14.5	19.355	0.945	7.86331e-42	1.15745e-39	-3.56044	down	3.56044	up	yes	OK	hypothetical protein POPTR_0015s13910g [Populus trichocarpa]	RecName: Full=BAG family molecular chaperone regulator 1; AltName: Full=Bcl-2-associated athanogene 1 [Arabidopsis thaliana]	hypothetical protein	_	PF02179.11|BAG|BAG domain|m.76058:117-193;PF14560.1|Ubiquitin_2|Ubiquitin-like domain|m.76058:23-74
comp104396_c0	82.9	5	15.04	0.73	1.83028e-21	1.08167e-19	-3.55879	down	3.55879	up	yes	OK	alpha expansin [Eustoma exaltatum subsp. russellianum]	RecName: Full=Expansin-A8; Short=AtEXPA8; AltName: Full=Alpha-expansin-8; Short=At-EXP8; Short=AtEx8; AltName: Full=Ath-ExpAlpha-1.11; Flags: Precursor [Arabidopsi	_	_	_
comp64572_c0	83	5	2.74	0.53	3.83747e-13	1.28946e-11	-3.55879	down	3.55879	up	yes	OK	PREDICTED: putative indole-3-acetic acid-amido synthetase GH3.9 [Prunus mume]	RecName: Full=Probable indole-3-acetic acid-amido synthetase GH3.11; AltName: Full=Auxin-responsive GH3-like protein 11; Short=OsGH3-11 [Oryza sativa Japonica Grou	SubName: Full=Chromosome chr7 scaffold_42, whole genome shotgun sequence;	GH3	PF03321.8|GH3|GH3 auxin-responsive promoter|m.26554:13-574
comp82286_c0	2358.49	145.01	118.58	9.49	4.10026e-97	2.56744e-94	-3.55591	down	3.55591	up	yes	OK	PREDICTED: GDSL esterase/lipase At5g45670 [Vitis vinifera]	RecName: Full=GDSL esterase/lipase At1g29670; AltName: Full=Extracellular lipase At1g29670; Flags: Precursor [Arabidopsis thaliana]	SubName: Full=Chromosome undetermined scaffold_186, whole genome shotgun sequence;	_	PF00657.17|Lipase_GDSL|GDSL-like Lipase/Acylhydrolase|m.83268:36-346
comp91317_c0	82.51	5	4.67	0.225	1.11671e-19	5.99354e-18	-3.55008	down	3.55008	up	yes	OK	Hydroxyproline-rich glycoprotein family protein, putative [Theobroma cacao]	_	_	_	PF05553.6|DUF761|Cotton fibre expressed protein|m.21719:362-392
comp89332_c0	147	9	10.16	3.045	3.17618e-17	1.44934e-15	-3.54757	down	3.54757	up	yes	OK	conserved hypothetical protein [Ricinus communis]	RecName: Full=Protein TORNADO 2; AltName: Full=Protein EKEKO; AltName: Full=TETRASPANIN-1 [Arabidopsis thaliana]	SubName: Full=Putative uncharacterized protein;	_	PF00335.15|Tetraspannin|Tetraspanin family|m.92635:5-254
comp83692_c0	195	12	8.96	1	1.406e-21	8.38466e-20	-3.544	down	3.544	up	yes	OK	unnamed protein product [Coffea canephora]	RecName: Full=U-box domain-containing protein 21; AltName: Full=Plant U-box protein 21 [Arabidopsis thaliana]	_	_	PF04564.10|U-box|U-box domain|m.84789:30-101;PF11789.3|zf-Nse|Zinc-finger of the MIZ type in Nse subunit|m.84789:33-73
comp32612_c0	1417	88	51.345	5.785	9.76379e-70	3.30615e-67	-3.54075	down	3.54075	up	yes	OK	3-hydroxy-3-methylglutaryl coenzyme A reductase [Panax notoginseng]	RecName: Full=3-hydroxy-3-methylglutaryl-coenzyme A reductase 1; Short=HMG-CoA reductase 1	hypothetical protein	E1.1.1.34	PF00368.13|HMG-CoA_red|Hydroxymethylglutaryl-coenzyme A reductase|m.49789:211-589
comp91724_c0	9983.95	622.91	456.41	42.155	1.36091e-143	1.98837e-140	-3.53522	down	3.53522	up	yes	OK	PREDICTED: fasciclin-like arabinogalactan protein 2-like [Solanum lycopersicum]	RecName: Full=Fasciclin-like arabinogalactan protein 2; Flags: Precursor [Arabidopsis thaliana]	fasciclin-like arabinogalactan protein	_	PF02469.17|Fasciclin|Fasciclin domain|m.22194:76-196;PF02469.17|Fasciclin|Fasciclin domain|m.22194:238-367
comp132258_c0	81.5	5	8.03	0.395	3.37289e-18	1.64673e-16	-3.53252	down	3.53252	up	yes	OK	PREDICTED: uncharacterized protein LOC100266950 [Vitis vinifera]	RecName: Full=BAG family molecular chaperone regulator 3; AltName: Full=Bcl-2-associated athanogene 3 [Arabidopsis thaliana]	SubName: Full=Chromosome chr10 scaffold_43, whole genome shotgun sequence;	_	PF00240.18|ubiquitin|Ubiquitin family|m.86562:56-112;PF02179.11|BAG|BAG domain|m.86562:139-215
comp32181_c0	33.5	2	15.48	0.75	1.14287e-09	2.80376e-08	-3.53166	down	3.53166	up	yes	OK	_	_	_	_	_
comp78945_c0	17.5	1	2.085	0.095	1.76955e-05	0.000248997	-3.53034	down	3.53034	up	yes	OK	Thioredoxin M-type 4 [Theobroma Thioredoxin M-type 4 [Theobroma cacao]	RecName: Full=Thioredoxin M-type, chloroplastic; Short=Trx-M; Flags: Precursor [Triticum aestivum]	SubName: Full=Chromosome chr18 scaffold_1, whole genome shotgun sequence;	trxA	PF00085.15|Thioredoxin|Thioredoxin|m.2853:85-186;PF13098.1|Thioredoxin_2|Thioredoxin-like domain|m.2853:102-184;PF14595.1|Thioredoxin_9|Thioredoxin|m.2853:109-181
comp64734_c0	17.5	1	2	0.075	2.45328e-05	0.000335686	-3.53034	down	3.53034	up	yes	OK	PREDICTED: glucan endo-1,3-beta-glucosidase 13-like [Fragaria vesca subsp. vesca]	_	_	_	PF00332.13|Glyco_hydro_17|Glycosyl hydrolases family 17|m.26365:49-144
comp82113_c0	7589.77	478.625	727.635	77.675	6.23949e-146	9.84554e-143	-3.52025	down	3.52025	up	yes	OK	_	_	_	_	_
comp83338_c0	112.5	7	17.56	0.9	3.20001e-26	2.46795e-24	-3.51994	down	3.51994	up	yes	OK	beta-fructofuranosidase [Cichorium intybus]	RecName: Full=Acid beta-fructofuranosidase AIV-18; AltName: Full=Acid invertase; AltName: Full=Acid sucrose hydrolase	_	E3.2.1.26, sacA	PF11837.3|DUF3357|Domain of unknown function (DUF3357)|m.83258:11-114;PF00251.15|Glyco_hydro_32N|Glycosyl hydrolases family 32 N-terminal domain|m.83258:122-162
comp106038_c0	41	2.5	14.71	0.725	4.74718e-12	1.46705e-10	-3.51452	down	3.51452	up	yes	OK	_	RecName: Full=Tubulin beta-7 chain; AltName: Full=Beta-7-tubulin [Arabidopsis thaliana]	_	_	_
comp102795_c0	371.97	23.5	45.56	2.31	5.44973e-52	1.13149e-49	-3.51183	down	3.51183	up	yes	OK	hypothetical protein MIMGU_mgv1a003086mg [Erythranthe guttata]	RecName: Full=ATP-citrate synthase beta chain protein 2; Short=ATP-citrate synthase B-2; AltName: Full=ATP-citrate lyase B-2; AltName: Full=Citrate cleavage enzyme	ATP citrate (pro-S)-lyase (EC:2.3.3.8)	ACLY	PF00285.16|Citrate_synt|Citrate synthase|m.36799:9-136
comp66359_c0	64.5	4	3.47	0.17	4.83063e-17	2.18408e-15	-3.51023	down	3.51023	up	yes	OK	gibberelin 20-oxidase [Lactuca sativa]	RecName: Full=Gibberellin 20 oxidase 1; AltName: Full=GA 20-oxidase 1; Short=AtGA20ox1; AltName: Full=Gibberellin C-20 oxidase 1 [Arabidopsis thaliana]	SubName: Full=Giberellin 20-oxidase; Flags: Fragment;	E1.14.11.12	PF03171.15|2OG-FeII_Oxy|2OG-Fe(II) oxygenase superfamily|m.73803:227-324;PF14226.1|DIOX_N|non-haem dioxygenase in morphine synthesis N-terminal|m.73803:62-178
comp90009_c0	33	2	1.6	0.08	1.86419e-09	4.48275e-08	-3.51006	down	3.51006	up	yes	OK	hypothetical protein CISIN_1g005565mg [Citrus sinensis]	_	_	_	_
comp122867_c0	33	2	6.035	2.545	2.76461e-05	0.000374004	-3.51006	down	3.51006	up	yes	OK	PREDICTED: GDSL esterase/lipase At1g28590-like [Solanum lycopersicum]	RecName: Full=GDSL esterase/lipase At1g28570; AltName: Full=Extracellular lipase At1g28570; Flags: Precursor [Arabidopsis thaliana]	_	_	_
comp87613_c0	111.5	7	7.03	0.355	5.33435e-26	4.07026e-24	-3.50708	down	3.50708	up	yes	OK	Lignin-forming anionic peroxidase [Theobroma cacao]	RecName: Full=Lignin-forming anionic peroxidase; Flags: Precursor	SubName: Full=Chromosome chr1 scaffold_75, whole genome shotgun sequence;	E1.11.1.7	PF00141.18|peroxidase|Peroxidase|m.88057:44-281
comp91161_c0	25	1.5	2.13	0.1	6.03017e-08	1.21121e-06	-3.5028	down	3.5028	up	yes	OK	zinc finger protein, putative [Ricinus communis]	RecName: Full=GDSL esterase/lipase At5g33370; AltName: Full=Extracellular lipase At5g33370; Flags: Precursor [Arabidopsis thaliana]	SubName: Full=Chromosome chr4 scaffold_39, whole genome shotgun sequence;	_	PF00657.17|Lipase_GDSL|GDSL-like Lipase/Acylhydrolase|m.24626:35-230
comp64081_c0	25	1.5	4.76	0.23	6.91562e-08	1.37957e-06	-3.5028	down	3.5028	up	yes	OK	PREDICTED: uncharacterized protein LOC101245955 [Solanum lycopersicum]	_	_	_	PF08137.7|DVL|DVL family|m.26603:87-105
comp103683_c0	72	4.5	29.26	1.48	2.00804e-18	9.98288e-17	-3.50277	down	3.50277	up	yes	OK	_	_	_	_	_
comp74742_c0	119.185	7.5	15.515	2.375	1.89459e-17	8.78245e-16	-3.50276	down	3.50276	up	yes	OK	_	_	_	_	_
comp91944_c0	14162.5	908	831.065	93.94	2.5389e-166	5.41383e-163	-3.49621	down	3.49621	up	yes	OK	hypothetical protein MIMGU_mgv1a013478mg [Erythranthe guttata]	RecName: Full=Germin-like protein 5-1; Flags: Precursor [Oryza sativa Japonica Group]	SubName: Full=Germin-like protein 2 (Putative uncharacterized protein) (Chromosome chr14 sca [...]	_	PF00190.17|Cupin_1|Cupin|m.25027:64-209;PF07883.6|Cupin_2|Cupin domain|m.25027:98-169
comp78234_c0	95	6	9.815	0.495	1.83676e-22	1.14286e-20	-3.4952	down	3.4952	up	yes	OK	PREDICTED: uncharacterized protein LOC101216423 [Cucumis sativus]	RecName: Full=Transcription factor PCL1; AltName: Full=Protein PHYTOCLOCK 1 homolog; Short=OsPCL1 [Oryza sativa Japonica Group]	SubName: Full=Chromosome chr6 scaffold_3, whole genome shotgun sequence;	_	PF00249.26|Myb_DNA-binding|Myb-like DNA-binding domain|m.1864:127-177
comp84734_c0	17	1	2.92	0.11	3.22338e-05	0.000430677	-3.48887	down	3.48887	up	yes	OK	_	_	_	_	_
comp43326_c0	17	1	2.215	0.105	3.38845e-05	0.000451053	-3.48887	down	3.48887	up	yes	OK	_	_	_	_	_
comp186505_c0	17	1	1.45	0.07	3.64752e-05	0.000482687	-3.48887	down	3.48887	up	yes	OK	PREDICTED: protein LURP-one-related 4-like [Solanum lycopersicum]	RecName: Full=Protein LURP-one-related 4 [Arabidopsis thaliana]	_	_	PF04525.7|Tub_2|Tubby C 2|m.73613:13-182
comp9459_c0	17	1	0.705	0.035	3.66897e-05	0.000485119	-3.48887	down	3.48887	up	yes	OK	hypothetical protein VITISV_033739 [Vitis vinifera]	RecName: Full=Retrovirus-related Pol polyprotein from transposon TNT 1-94; Includes: RecName: Full=Protease; Includes: RecName: Full=Reverse transcriptase; Includes:	_	_	PF07727.9|RVT_2|Reverse transcriptase (RNA-dependent DNA polymerase)|m.81088:304-432;PF00665.21|rve|Integrase core domain|m.81088:2-59;PF07727.9|RVT_2|Reverse transcriptase (RNA-dependent DNA polymerase)|m.81089:10-123
comp30095_c0	17	1	3.66	0.175	3.67048e-05	0.000485238	-3.48887	down	3.48887	up	yes	OK	unnamed protein product [Coffea canephora]	RecName: Full=Lysosomal beta glucosidase; Flags: Precursor [Dictyostelium discoideum]	_	E3.2.1.21	PF00933.16|Glyco_hydro_3|Glycosyl hydrolase family 3 N terminal domain|m.1014:13-128
comp2001_c0	17	1	1.57	0.075	4.1357e-05	0.000542919	-3.48887	down	3.48887	up	yes	OK	auxin:hydrogen symporter/transporter [Zinnia violacea]	RecName: Full=Probable auxin efflux carrier component 1b; AltName: Full=OsPIN1b [Oryza sativa Japonica Group]	_	PIN	PF03547.13|Mem_trans|Membrane transport protein|m.35882:1-271
comp60745_c0	17	1	7.01	0.33	8.01161e-05	0.000999513	-3.48887	down	3.48887	up	yes	OK	_	_	_	_	_
comp194675_c0	40	2.5	2.575	0.13	2.01136e-11	5.87741e-10	-3.47902	down	3.47902	up	yes	OK	unnamed protein product [Vitis vinifera]	RecName: Full=Desumoylating isopeptidase 1; Short=DeSI-1; AltName: Full=PPPDE peptidase domain-containing protein 2; AltName: Full=Protein FAM152B [Homo sapiens]	SubName: Full=Chromosome undetermined scaffold_70, whole genome shotgun sequence;	_	PF05903.9|Peptidase_C97|PPPDE putative peptidase domain|m.19345:7-144
comp77530_c0	78.5	5	6.165	0.33	4.12027e-20	2.27964e-18	-3.47851	down	3.47851	up	yes	OK	unnamed protein product [Coffea canephora]	RecName: Full=Aluminum-activated malate transporter 6; Short=AtALMT6 [Arabidopsis thaliana]	_	_	PF11744.3|ALMT|Aluminium activated malate transporter|m.82397:1-214
comp61036_c0	21796.2	1415.58	1067.31	107.15	2.23025e-168	4.88777e-165	-3.47771	down	3.47771	up	yes	OK	PREDICTED: UDP-glucuronic acid decarboxylase 1 [Vitis vinifera]	RecName: Full=UDP-glucuronic acid decarboxylase 6; AltName: Full=UDP-XYL synthase 6; AltName: Full=UDP-glucuronate decarboxylase 6; Short=UGD; Short=UXS-6 [Arabidop	SubName: Full=Putative uncharacterized protein (Chromosome chr6 scaffold_3, whole genome sho [...]	_	PF01370.16|Epimerase|NAD dependent epimerase/dehydratase family|m.36076:34-268;PF02719.10|Polysacc_synt_2|Polysaccharide biosynthesis protein|m.36076:34-146;PF07993.7|NAD_binding_4|Male sterility protein|m.36076:79-207;PF01073.14|3Beta_HSD|3-beta hydroxysteroid dehydrogenase/isomerase family|m.36076:35-187;PF04321.12|RmlD_sub_bind|RmlD substrate binding domain|m.36076:32-297
comp64034_c0	63	4	10.015	0.51	1.37694e-16	6.06569e-15	-3.47636	down	3.47636	up	yes	OK	PREDICTED: ELMO domain-containing protein A-like [Vitis vinifera]	_	_	_	PF04727.8|ELMO_CED12|ELMO/CED-12 family|m.26523:69-122
comp78276_c0	24.5	1.5	3.855	0.19	1.23849e-07	2.38848e-06	-3.47382	down	3.47382	up	yes	OK	hypothetical protein MIMGU_mgv1a002178mg [Erythranthe guttata]	_	_	KIF2_24, MCAK	_
comp97864_c0	569.5	37	22.28	1.635	4.8369e-52	1.00957e-49	-3.4735	down	3.4735	up	yes	OK	PREDICTED: 3'-N-debenzoyl-2'-deoxytaxol N-benzoyltransferase [Vitis vinifera]	RecName: Full=10-deacetylbaccatin III 10-O-acetyltransferase; Short=DBAT	_	_	PF02458.10|Transferase|Transferase family|m.66982:3-408
comp80666_c0	47.51	3	11.695	0.595	1.38414e-12	4.46826e-11	-3.47281	down	3.47281	up	yes	OK	PREDICTED: E3 ubiquitin-protein ligase RHA1B-like [Solanum tuberosum]	_	_	RHA1	_
comp92126_c0	11296.4	740.015	396.08	39.415	2.43684e-150	4.27244e-147	-3.46508	down	3.46508	up	yes	OK	ferulate-5-hydroxylase [Chrysanthemum x morifolium]	RecName: Full=Cytochrome P450 84A1; AltName: Full=Ferulate-5-hydroxylase; Short=F5H [Arabidopsis thaliana]	SubName: Full=Chromosome chr4 scaffold_83, whole genome shotgun sequence;	CYP84A, F5H	PF00067.17|p450|Cytochrome P450|m.34373:38-496
comp110460_c0	123.5	8	9.705	2.415	2.90369e-16	1.24304e-14	-3.46438	down	3.46438	up	yes	OK	unnamed protein product [Coffea canephora]	RecName: Full=BAG family molecular chaperone regulator 1; AltName: Full=Bcl-2-associated athanogene 1 [Arabidopsis thaliana]	_	_	_
comp69626_c0	54.5	3.5	6.015	0.315	5.11587e-14	1.86433e-12	-3.45516	down	3.45516	up	yes	OK	unnamed protein product [Vitis vinifera]	RecName: Full=Potassium transporter 2; Short=AtKT2; Short=AtKUP2; Short=AtPOT2 [Arabidopsis thaliana]	_	kup	PF02705.11|K_trans|K+ potassium transporter|m.90647:24-130
comp90923_c0	206.015	13.5	6.815	0.355	4.05884e-36	4.86672e-34	-3.45458	down	3.45458	up	yes	OK	hypothetical protein JCGZ_11541 [Jatropha curcas]	_	_	_	_
comp81499_c0	1277	84.5	206.2	18.9	4.89672e-73	1.75608e-70	-3.44916	down	3.44916	up	yes	OK	caffeoyl CoA O-methyltransferase [Carthamus tinctorius]	RecName: Full=Caffeoyl-CoA O-methyltransferase; AltName: Full=Trans-caffeoyl-CoA 3-O-methyltransferase; Short=CCoAMT; Short=CCoAOMT [Solanum tuberosum]	_	E2.1.1.104	_
comp72361_c0	16.5	1	0.72	0.05	3.29042e-05	0.000438817	-3.44617	down	3.44617	up	yes	OK	PREDICTED: phragmoplast orienting kinesin 2-like [Solanum tuberosum]	RecName: Full=Phragmoplast orienting kinesin 2; AltName: Full=Kinesin POK2 [Arabidopsis thaliana]	_	KIF15	PF12711.2|Kinesin-relat_1|Kinesin motor|m.813:102-187;PF06548.6|Kinesin-related|Kinesin-related|m.813:22-199
comp87922_c0	16.5	1	1.48	0.065	3.29234e-05	0.000438998	-3.44617	down	3.44617	up	yes	OK	hypothetical protein CARUB_v10015912mg [Capsella rubella]	_	_	_	PF07649.7|C1_3|C1-like domain|m.87025:99-128;PF03107.11|C1_2|C1 domain|m.87025:44-72
comp289520_c0	16.5	1	1.255	0.06	3.5841e-05	0.000475252	-3.44617	down	3.44617	up	yes	OK	PREDICTED: MORC family CW-type zinc finger protein 4-like [Phoenix dactylifera]	_	_	_	_
comp74351_c0	16.5	1	2.535	0.085	3.58509e-05	0.000475303	-3.44617	down	3.44617	up	yes	OK	_	_	_	_	_
comp92286_c0	467.955	31	18.795	1.48	8.03608e-44	1.2757e-41	-3.44486	down	3.44486	up	yes	OK	PREDICTED: protein trichome berefringence-like 7 [Malus domestica]	RecName: Full=Protein trichome berefringence-like 7 [Arabidopsis thaliana]	SubName: Full=Chromosome chr18 scaffold_1, whole genome shotgun sequence;	_	PF13839.1|PC-Esterase|GDSL/SGNH-like Acyl-Esterase family found in Pmr5 and Cas1p|m.28315:123-396;PF14416.1|PMR5N|PMR5 N terminal Domain|m.28315:69-121
comp29832_c0	24	1.5	2.715	0.135	1.09401e-07	2.12335e-06	-3.44425	down	3.44425	up	yes	OK	_	_	_	_	_
comp320583_c0	24	1.5	1.345	0.065	2.41233e-07	4.46258e-06	-3.44425	down	3.44425	up	yes	OK	_	_	_	_	_
comp94564_c0	31.5	2	0.94	0.05	1.16792e-08	2.55818e-07	-3.44325	down	3.44325	up	yes	OK	polyprotein [Glycine max]	RecName: Full=Retrovirus-related Pol polyprotein from transposon 17.6; Includes: RecName: Full=Protease; Includes: RecName: Full=Reverse transcriptase; Includes: RecN	_	_	PF00078.22|RVT_1|Reverse transcriptase (RNA-dependent DNA polymerase)|m.6543:1-51;PF00385.19|Chromo|Chromo (CHRromatin Organisation MOdifier) domain|m.6545:48-94
comp265394_c0	39	2.5	2.055	0.105	2.56623e-11	7.40285e-10	-3.44263	down	3.44263	up	yes	OK	PREDICTED: histidine kinase 4-like [Setaria italica]	RecName: Full=Histidine kinase 3; AltName: Full=Arabidopsis histidine kinase 3; Short=AtHK3; AltName: Full=Protein AUTHENTIC HIS-KINASE 3; AltName: Full=Protein ORE	annotation not avaliable	AHK2_3_4	PF02518.21|HATPase_c|Histidine kinase-, DNA gyrase B-, and HSP90-like ATPase|m.82923:154-314;PF00512.20|HisKA|His Kinase A (phospho-acceptor) domain|m.82923:42-107
comp71424_c0	158.5	10.5	55.97	3.01	3.20143e-30	2.97506e-28	-3.43612	down	3.43612	up	yes	OK	putative aquaporin PIP2-2 [Vitis cinerea var. helleri x Vitis rupestris]	RecName: Full=Probable aquaporin PIP2-8; AltName: Full=Plasma membrane intrinsic protein 2-8; Short=AtPIP2;8; AltName: Full=Plasma membrane intrinsic protein 3b; S	_	PIP	_
comp34151_c0	218	14.5	19.29	2.105	5.96539e-27	4.77819e-25	-3.43388	down	3.43388	up	yes	OK	hypothetical protein MIMGU_mgv1a013735mg [Erythranthe guttata]	_	hypothetical protein	_	PF03168.8|LEA_2|Late embryogenesis abundant protein|m.19177:103-206
comp91127_c0	5982.03	401.5	93.795	8.595	1.43722e-117	1.24607e-114	-3.42994	down	3.42994	up	yes	OK	hypothetical protein MIMGU_mgv1a002177mg [Erythranthe guttata]	RecName: Full=Probable serine/threonine-protein kinase At1g09600	SubName: Full=Chromosome undetermined scaffold_77, whole genome shotgun sequence;	_	PF00069.20|Pkinase|Protein kinase domain|m.23092:143-423;PF07714.12|Pkinase_Tyr|Protein tyrosine kinase|m.23092:145-352;PF04669.8|Polysacc_synt_4|Polysaccharide biosynthesis|m.23093:79-262
comp57697_c0	31	2	1.895	0.1	6.4806e-09	1.46799e-07	-3.42027	down	3.42027	up	yes	OK	hypothetical protein JCGZ_01876 [Jatropha curcas]	RecName: Full=Ethylene-responsive transcription factor RAP2-11; AltName: Full=Protein RELATED TO APETALA2 11 [Arabidopsis thaliana]	_	EREBP	PF00847.15|AP2|AP2 domain|m.76922:36-85
comp108926_c0	200.99	13.495	13.005	1.485	7.10489e-26	5.35391e-24	-3.41916	down	3.41916	up	yes	OK	_	_	_	_	_
comp96012_c0	932	63	27.96	5.16	3.13445e-50	6.18248e-48	-3.41785	down	3.41785	up	yes	OK	hypothetical protein L484_024311 [Morus notabilis]	_	_	_	PF10358.4|NT-C2|N-terminal C2 in EEIG1 and EHBP1 proteins|m.66060:11-142
comp107165_c0	200.5	13.5	13.065	1.495	3.64112e-24	2.50238e-22	-3.41557	down	3.41557	up	yes	OK	polyphenol oxidase precursor (chloroplast) (chloroplast) [Taraxacum officinale]	RecName: Full=Polyphenol oxidase, chloroplastic; Short=PPO; AltName: Full=Catechol oxidase; Flags: Precursor [Malus domestica]	_	_	PF00264.15|Tyrosinase|Common central domain of tyrosinase|m.77199:185-363
comp87198_c0	53	3.5	3.705	0.195	2.84336e-13	9.68621e-12	-3.41501	down	3.41501	up	yes	OK	Pathogenesis-related thaumatin superfamily protein [Theobroma cacao]	RecName: Full=Thaumatin-like protein 1; Flags: Precursor	SubName: Full=Chromosome chr16 scaffold_86, whole genome shotgun sequence;	_	PF00314.12|Thaumatin|Thaumatin family|m.89722:34-249
comp82753_c0	23.5	1.5	2.54	0.13	2.05785e-07	3.85924e-06	-3.41406	down	3.41406	up	yes	OK	PREDICTED: chloride channel protein CLC-c-like [Solanum lycopersicum]	RecName: Full=Chloride channel protein CLC-c; Short=AtCLC-c; AltName: Full=CBS domain-containing protein CBSCLC4 [Arabidopsis thaliana]	Putative uncharacterized protein	CLCN7	PF00654.15|Voltage_CLC|Voltage gated chloride channel|m.83628:146-224
comp56785_c0	156.025	10.5	7.35	0.965	1.47887e-21	8.80593e-20	-3.4132	down	3.4132	up	yes	OK	hypothetical protein POPTR_0016s02400g [Populus trichocarpa]	_	SubName: Full=Chromosome chr8 scaffold_29, whole genome shotgun sequence;	_	PF04193.9|PQ-loop|PQ loop repeat|m.76860:36-93;PF04193.9|PQ-loop|PQ loop repeat|m.76860:300-359
comp99653_c0	1546.5	105	139.2	13.055	1.32498e-78	5.44464e-76	-3.41236	down	3.41236	up	yes	OK	conserved hypothetical protein [Ricinus communis]	RecName: Full=Fasciclin-like arabinogalactan protein 2; Flags: Precursor [Arabidopsis thaliana]	_	_	PF02469.17|Fasciclin|Fasciclin domain|m.41131:93-222
comp48087_c0	155.5	10.5	8.695	0.47	1.59278e-31	1.56301e-29	-3.40857	down	3.40857	up	yes	OK	unnamed protein product [Coffea canephora]	RecName: Full=RNA-binding protein 24; AltName: Full=RNA-binding motif protein 24	RNA recognition motif containing protein, putative, expressed	_	PF00076.17|RRM_1|RNA recognition motif. (a.k.a. RRM, RBD, or RNP domain)|m.96169:18-75;PF14259.1|RRM_6|RNA recognition motif (a.k.a. RRM, RBD, or RNP domain)|m.96169:18-84;PF13893.1|RRM_5|RNA recognition motif. (a.k.a. RRM, RBD, or RNP domain)|m.96169:34-90
comp84374_c0	38	2.5	3.045	0.16	4.77922e-11	1.34235e-09	-3.40529	down	3.40529	up	yes	OK	hypothetical protein MIMGU_mgv1a000389mg [Erythranthe guttata]	_	_	_	_
comp83049_c0	37.995	2.5	2.665	0.135	4.78194e-11	1.34264e-09	-3.40529	down	3.40529	up	yes	OK	hypothetical protein M569_05755 [Genlisea aurea]	RecName: Full=MLO-like protein 1; Short=AtMlo1; AltName: Full=MLO protein homolog 1; Short=AtMlo-H1 [Arabidopsis thaliana]	_	MLO	PF03094.10|Mlo|Mlo family|m.83351:1-91;PF03094.10|Mlo|Mlo family|m.83352:1-74
comp164931_c0	16	1	3.06	0.155	6.17015e-05	0.000784286	-3.40216	down	3.40216	up	yes	OK	Cell surface glycoprotein 1 [Tupaia chinensis]	RecName: Full=Glycine-rich cell wall structural protein 1; Flags: Precursor [Petunia x hybrida]	_	_	_
comp88804_c0	16	1	3.095	0.14	6.46342e-05	0.000818662	-3.40216	down	3.40216	up	yes	OK	PREDICTED: glucan endo-1,3-beta-glucosidase 13-like [Fragaria vesca subsp. vesca]	_	_	_	PF00332.13|Glyco_hydro_17|Glycosyl hydrolases family 17|m.94105:37-139
comp110638_c0	52.5	3.5	9.685	0.52	1.81056e-14	6.82829e-13	-3.40137	down	3.40137	up	yes	OK	PREDICTED: centromere-associated protein E-like [Solanum tuberosum]	_	_	CENPE	_
comp79769_c0	30.5	2	1.335	0.16	1.14679e-08	2.51915e-07	-3.39692	down	3.39692	up	yes	OK	unnamed protein product [Coffea canephora]	RecName: Full=Probable E3 ubiquitin-protein ligase HERC2; AltName: Full=HECT domain and RCC1-like domain-containing protein 2 [Drosophila melanogaster]	SubName: Full=Chromosome chr1 scaffold_84, whole genome shotgun sequence;	_	PF00415.13|RCC1|Regulator of chromosome condensation (RCC1) repeat|m.2574:314-360;PF00415.13|RCC1|Regulator of chromosome condensation (RCC1) repeat|m.2574:363-415;PF00415.13|RCC1|Regulator of chromosome condensation (RCC1) repeat|m.2574:418-467;PF00415.13|RCC1|Regulator of chromosome condensation (RCC1) repeat|m.2574:476-522;PF13540.1|RCC1_2|Regulator of chromosome condensation (RCC1) repeat|m.2…
comp69080_c0	30.5	2	1.85	0.095	1.16559e-08	2.55448e-07	-3.39692	down	3.39692	up	yes	OK	unnamed protein product [Coffea canephora]	_	_	_	_
comp89053_c0	30.5	2	1.995	0.105	1.42751e-08	3.09753e-07	-3.39692	down	3.39692	up	yes	OK	PREDICTED: zinc finger protein ZAT4-like [Solanum lycopersicum]	RecName: Full=Zinc finger protein ZAT1 [Arabidopsis thaliana]	_	_	PF13912.1|zf-C2H2_6|C2H2-type zinc finger|m.94913:6-27;PF13912.1|zf-C2H2_6|C2H2-type zinc finger|m.94913:186-210;PF13912.1|zf-C2H2_6|C2H2-type zinc finger|m.94913:238-261;PF13894.1|zf-C2H2_4|C2H2-type zinc finger|m.94913:6-26;PF00096.21|zf-C2H2|Zinc finger, C2H2 type|m.94913:6-26
comp89804_c0	4991.09	343.415	197.89	24.605	6.03001e-102	4.06624e-99	-3.39367	down	3.39367	up	yes	OK	DNA-damage-repair/toleration protein DRT100-like precursor [Glycine max]	RecName: Full=DNA-damage-repair/toleration protein DRT100; Flags: Precursor [Arabidopsis thaliana]	SubName: Full=Chromosome chr6 scaffold_3, whole genome shotgun sequence;	_	PF00560.28|LRR_1|Leucine Rich Repeat|m.93254:132-153;PF00560.28|LRR_1|Leucine Rich Repeat|m.93254:179-201;PF00560.28|LRR_1|Leucine Rich Repeat|m.93254:325-345;PF12799.2|LRR_4|Leucine Rich repeats (2 copies)|m.93254:132-177;PF13855.1|LRR_8|Leucine rich repeat|m.93254:132-190;PF13855.1|LRR_8|Leucine rich repeat|m.93254:154-214;PF13516.1|LRR_6|Leucine Rich repeat|m.93254:177-195;PF08263.7|LRRNT_2|Le…
comp73753_c0	595.41	41	34.54	4.715	6.06301e-45	9.94498e-43	-3.39019	down	3.39019	up	yes	OK	hypothetical protein EUTSA_v10022812mg [Eutrema salsugineum]	_	RNA recognition motif (RRM)-containing protein; RNA recognition motif (RRM)-containing prote [...]	_	PF00076.17|RRM_1|RNA recognition motif. (a.k.a. RRM, RBD, or RNP domain)|m.843:8-65;PF14259.1|RRM_6|RNA recognition motif (a.k.a. RRM, RBD, or RNP domain)|m.843:6-67
comp86645_c0	37.5	2.5	4.3	0.23	4.89185e-11	1.37154e-09	-3.38626	down	3.38626	up	yes	OK	_	_	_	_	_
comp175059_c0	23	1.5	2.27	0.12	4.62217e-07	8.21526e-06	-3.38323	down	3.38323	up	yes	OK	xyloglucan endotransglycosylase 2 [Litchi chinensis]	RecName: Full=Xyloglucan endotransglucosylase/hydrolase protein 9; Short=At-XTH9; Short=XTH-9; Flags: Precursor [Arabidopsis thaliana]	SubName: Full=Putative uncharacterized protein;	E2.4.1.207	PF00722.16|Glyco_hydro_16|Glycosyl hydrolases family 16|m.90454:1-125;PF06955.7|XET_C|Xyloglucan endo-transglycosylase (XET) C-terminus|m.90455:48-97
comp63860_c0	87.5	6	12.65	0.695	1.04571e-21	6.28357e-20	-3.37675	down	3.37675	up	yes	OK	Senescence-related gene 3 isoform 1 [Theobroma cacao]	_	hypothetical protein	_	PF03009.12|GDPD|Glycerophosphoryl diester phosphodiesterase family|m.81291:48-183
comp72748_c0	302	21	29.23	4	1.70623e-30	1.59121e-28	-3.37271	down	3.37271	up	yes	OK	PREDICTED: uncharacterized protein LOC103329882 [Prunus mume]	_	_	_	_
comp85879_c0	144.5	10	7.635	1.705	1.7282e-18	8.64068e-17	-3.37251	down	3.37251	up	yes	OK	alpha-glucosidase, putative [Ricinus communis]	RecName: Full=Putative alpha-xylosidase 2; Flags: Precursor [Arabidopsis thaliana]	hypothetical protein	XYL1	PF01055.21|Glyco_hydro_31|Glycosyl hydrolases family 31|m.78527:284-452;PF13802.1|Gal_mutarotas_2|Galactose mutarotase-like|m.78527:196-260
comp94608_c0	3660.34	256	110.885	9.495	8.37076e-88	4.26083e-85	-3.37042	down	3.37042	up	yes	OK	ATP binding protein, putative [Ricinus communis]	RecName: Full=Probable inactive receptor kinase At5g16590; Flags: Precursor [Arabidopsis thaliana]	_	_	PF00069.20|Pkinase|Protein kinase domain|m.6529:355-617;PF07714.12|Pkinase_Tyr|Protein tyrosine kinase|m.6529:355-618;PF12799.2|LRR_4|Leucine Rich repeats (2 copies)|m.6529:88-135;PF00560.28|LRR_1|Leucine Rich Repeat|m.6529:113-134;PF08263.7|LRRNT_2|Leucine rich repeat N-terminal domain|m.6529:22-59
comp22011_c0	8.5	0.5	0.89	0.04	0.00268884	0.023629	-3.37011	down	3.37011	up	yes	OK	_	_	_	_	_
comp69647_c0	1536.5	107.5	139.015	15.505	3.39966e-75	1.28336e-72	-3.36909	down	3.36909	up	yes	OK	_	_	_	_	PF00197.13|Kunitz_legume|Trypsin and protease inhibitor|m.90653:48-219
comp86786_c0	1574.43	111.005	144.18	22.645	1.62631e-62	4.55003e-60	-3.35816	down	3.35816	up	yes	OK	H-protein [Flaveria cronquistii]	RecName: Full=Glycine cleavage system H protein, mitochondrial; Flags: Precursor	SubName: Full=Chromosome chr2 scaffold_11, whole genome shotgun sequence;	gcvH, GCSH	PF01597.14|GCV_H|Glycine cleavage H-protein|m.89794:38-157
comp94746_c0	476.165	33.49	23.495	3.935	1.06222e-42	1.63047e-40	-3.35778	down	3.35778	up	yes	OK	hypothetical protein VITISV_018782 [Vitis vinifera]	RecName: Full=Protein IQ-DOMAIN 1 [Arabidopsis thaliana]	hypothetical protein	_	PF00612.22|IQ|IQ calmodulin-binding motif|m.13779:119-137
comp60511_c0	15.5	1	2.085	0.11	0.000113785	0.00137474	-3.35678	down	3.35678	up	yes	OK	PREDICTED: indole-3-acetic acid-induced protein ARG7 [Vitis vinifera]	_	SubName: Full=Chromosome chr8 scaffold_23, whole genome shotgun sequence;	SAUR	PF02519.9|Auxin_inducible|Auxin responsive protein|m.36083:49-127
comp42501_c0	15.5	1	2.695	0.14	0.000113868	0.00137515	-3.35678	down	3.35678	up	yes	OK	PREDICTED: probable tyrosine-protein phosphatase At1g05000-like isoform X1 [Glycine max]	_	_	SIW14, OCA3	_
comp74133_c0	15.5	1	3.1	0.235	0.000136218	0.00161807	-3.35678	down	3.35678	up	yes	OK	_	_	_	_	_
comp160818_c0	15.5	1	2.755	0.145	0.000137481	0.00163208	-3.35678	down	3.35678	up	yes	OK	Uncharacterized protein TCM_045118 [Theobroma cacao]	RecName: Full=Vegetative cell wall protein gp1; AltName: Full=Hydroxyproline-rich glycoprotein 1; Flags: Precursor [Chlamydomonas reinhardtii]	_	_	_
comp65725_c0	15.505	1	3.135	0.16	0.000155028	0.00182257	-3.35678	down	3.35678	up	yes	OK	unnamed protein product [Coffea canephora]	RecName: Full=Putative serine/threonine-protein kinase-like protein CCR3; AltName: Full=Protein CRINKLY 4 RELATED 3; Short=AtCRR3; Flags: Precursor [Arabidopsis th	_	_	_
comp85377_c0	22.5	1.5	1.25	0.065	3.94903e-07	7.09889e-06	-3.35172	down	3.35172	up	yes	OK	unnamed protein product [Coffea canephora]	RecName: Full=Probably inactive leucine-rich repeat receptor-like protein kinase IMK2; AltName: Full=Protein INFLORESCENCE MERISTEM RECEPTOR-LIKE KINASE 2; Flags: P	hypothetical protein	_	PF00069.20|Pkinase|Protein kinase domain|m.78447:132-397;PF07714.12|Pkinase_Tyr|Protein tyrosine kinase|m.78447:133-398
comp85440_c0	22.5	1.5	3.69	0.18	3.95082e-07	7.09889e-06	-3.35172	down	3.35172	up	yes	OK	_	_	_	_	_
comp88183_c0	22.5	1.5	1.32	0.07	4.0332e-07	7.23527e-06	-3.35172	down	3.35172	up	yes	OK	PREDICTED: putative G3BP-like protein isoform X1 [Malus domestica]	_	_	_	PF00076.17|RRM_1|RNA recognition motif. (a.k.a. RRM, RBD, or RNP domain)|m.94123:200-267;PF14259.1|RRM_6|RNA recognition motif (a.k.a. RRM, RBD, or RNP domain)|m.94123:200-261;PF02136.15|NTF2|Nuclear transport factor 2 (NTF2) domain|m.94123:4-36
comp91423_c0	29.5	2	5.47	0.28	2.10478e-08	4.49298e-07	-3.34906	down	3.34906	up	yes	OK	_	_	_	_	_
comp94288_c0	128.16	9	4.42	0.675	1.45357e-18	7.29065e-17	-3.34811	down	3.34811	up	yes	OK	unnamed protein product [Coffea canephora]	RecName: Full=QWRF motif-containing protein 8 [Arabidopsis thaliana]	_	_	PF04484.7|DUF566|Family of unknown function (DUF566)|m.9787:226-478
comp99893_c0	36.485	2.5	9.725	0.535	1.71003e-10	4.55643e-09	-3.34742	down	3.34742	up	yes	OK	_	_	_	_	_
comp118669_c0	36.56	2.5	8.23	6.025	6.65816e-05	0.000841033	-3.34742	down	3.34742	up	yes	OK	_	_	_	_	_
comp90321_c0	373.975	26.5	17.465	2.125	9.41628e-35	1.08139e-32	-3.34696	down	3.34696	up	yes	OK	unnamed protein product [Coffea canephora]	RecName: Full=Novel plant SNARE 11; Short=AtNPSN11 [Arabidopsis thaliana]	SubName: Full=Chromosome chr2 scaffold_11, whole genome shotgun sequence;	NSPN	_
comp86307_c0	2171.95	154.5	108.145	16.415	7.17569e-71	2.47223e-68	-3.34559	down	3.34559	up	yes	OK	phenylalanine ammonia-lyase [Populus trichocarpa]	RecName: Full=Phenylalanine ammonia-lyase	SubName: Full=Phenylalanine ammonia-lyase;	E4.3.1.24	PF00221.14|Lyase_aromatic|Aromatic amino acid lyase|m.87528:1-253
comp90219_c0	169	12	8.29	0.47	5.08685e-33	5.33693e-31	-3.33772	down	3.33772	up	yes	OK	hypothetical protein POPTR_0006s21130g [Populus trichocarpa]	_	hypothetical protein	_	PF04788.7|DUF620|Protein of unknown function (DUF620)|m.25725:111-346
comp94653_c0	8948.83	644	200.33	24.77	1.63204e-130	2.01193e-127	-3.32951	down	3.32951	up	yes	OK	hypothetical protein EUGRSUZ_C02222 [Eucalyptus grandis]	RecName: Full=Cucumisin; AltName: Allergen=Cuc m 1; Flags: Precursor [Cucumis melo]	SubName: Full=Chromosome undetermined scaffold_226, whole genome shotgun sequence;	_	PF00082.17|Peptidase_S8|Subtilase family|m.6777:161-652;PF05922.11|Inhibitor_I9|Peptidase inhibitor I9|m.6777:27-130;PF06280.7|DUF1034|Fn3-like domain (DUF1034)|m.6777:719-814;PF02225.17|PA|PA domain|m.6777:416-508
comp89957_c0	2839.26	204.615	148.285	14.885	5.16327e-96	3.18255e-93	-3.32767	down	3.32767	up	yes	OK	PREDICTED: protein IQ-DOMAIN 1 [Vitis vinifera]	RecName: Full=Protein IQ-DOMAIN 1 [Arabidopsis thaliana]	hypothetical protein	_	PF00612.22|IQ|IQ calmodulin-binding motif|m.95574:61-79
comp32212_c0	216	15.5	26.02	2.97	3.91444e-25	2.83337e-23	-3.32505	down	3.32505	up	yes	OK	Auxin-responsive protein IAA13, putative [Ricinus communis]	RecName: Full=Auxin-responsive protein IAA13; AltName: Full=Indoleacetic acid-induced protein 13 [Arabidopsis thaliana]	_	IAA	PF02309.11|AUX_IAA|AUX/IAA family|m.49755:77-215
comp94357_c0	27713.3	2006.98	1282.66	108.335	4.21949e-169	9.51157e-166	-3.32053	down	3.32053	up	yes	OK	4-coumarate:coenzyme A ligase 4 [Fraxinus mandshurica]	RecName: Full=Acetate--CoA ligase ACS, chloroplastic/glyoxysomal; AltName: Full=Acetyl-CoA synthetase; Flags: Precursor [Arabidopsis thaliana]	acetyl-CoA synthetase, putative / acetate-CoA ligase, putative; acetyl-CoA synthetase, putat [...]	ACSS, acs	PF00501.23|AMP-binding|AMP-binding enzyme|m.7639:136-576;PF13193.1|AMP-binding_C|AMP-binding enzyme C-terminal domain|m.7639:584-662
comp86809_c0	22	1.5	2.245	0.125	7.26341e-07	1.2592e-05	-3.31951	down	3.31951	up	yes	OK	_	_	_	_	_
comp79050_c0	49.5	3.5	8.12	0.455	9.81271e-14	3.48893e-12	-3.31672	down	3.31672	up	yes	OK	two-component sensor protein histidine protein kinase, putative [Ricinus communis]	RecName: Full=Two-component response regulator ARR15 [Arabidopsis thaliana]	type-a response regulator	ARR-A	PF00072.19|Response_reg|Response regulator receiver domain|m.2861:21-113
comp33360_c0	1294.72	94	197.415	22.725	4.52343e-66	1.42185e-63	-3.31527	down	3.31527	up	yes	OK	PREDICTED: arabinogalactan peptide 14-like [Vitis vinifera]	_	_	_	_
comp90709_c0	70	5	5.615	1.205	6.86405e-11	1.90152e-09	-3.3135	down	3.3135	up	yes	OK	hypothetical protein EUGRSUZ_G01710 [Eucalyptus grandis]	RecName: Full=Probable salt tolerance-like protein At1g75540 [Arabidopsis thaliana]	hypothetical protein	_	PF00643.19|zf-B_box|B-box zinc finger|m.24891:4-34;PF00643.19|zf-B_box|B-box zinc finger|m.24891:53-91
comp80081_c0	193.515	14	17.175	0.995	5.52109e-34	6.0332e-32	-3.31227	down	3.31227	up	yes	OK	hypothetical protein JCGZ_01229 [Jatropha curcas]	RecName: Full=LOB domain-containing protein 21; AltName: Full=ASYMMETRIC LEAVES 2-like protein 12; Short=AS2-like protein 12 [Arabidopsis thaliana]	SubName: Full=Chromosome chr13 scaffold_48, whole genome shotgun sequence;	_	PF03195.9|DUF260|Protein of unknown function DUF260|m.75783:11-110
comp51875_c0	63	4.5	3.705	0.21	1.45162e-16	6.38398e-15	-3.31054	down	3.31054	up	yes	OK	PREDICTED: probable membrane-associated kinase regulator 1-like [Glycine max]	RecName: Full=Probable membrane-associated kinase regulator 1 [Arabidopsis thaliana]	_	_	_
comp94441_c1	515.5	37.5	29.5	2.345	4.41719e-45	7.29087e-43	-3.31051	down	3.31051	up	yes	OK	PREDICTED: glutaredoxin-C13 [Vitis vinifera]	RecName: Full=Monothiol glutaredoxin-S9; Short=AtGrxS9; AltName: Full=Protein ROXY 7 [Arabidopsis thaliana]	glutaredoxin	_	PF00462.19|Glutaredoxin|Glutaredoxin|m.13712:13-76
comp69313_c0	536	39	14.49	2.205	9.79102e-42	1.43318e-39	-3.31032	down	3.31032	up	yes	OK	leucine-rich repeat transmembrane protein kinase [Populus trichocarpa]	RecName: Full=Probable inactive leucine-rich repeat receptor-like protein kinase At1g66830; Flags: Precursor [Arabidopsis thaliana]	hypothetical protein	_	PF00069.20|Pkinase|Protein kinase domain|m.90908:351-604;PF07714.12|Pkinase_Tyr|Protein tyrosine kinase|m.90908:351-578;PF00560.28|LRR_1|Leucine Rich Repeat|m.90908:94-113;PF00560.28|LRR_1|Leucine Rich Repeat|m.90908:142-163;PF00560.28|LRR_1|Leucine Rich Repeat|m.90908:193-207;PF08263.7|LRRNT_2|Leucine rich repeat N-terminal domain|m.90908:24-65;PF13516.1|LRR_6|Leucine Rich repeat|m.90908:140-162…
comp86023_c0	15	1	1.725	0.09	0.000122108	0.00146413	-3.30992	down	3.30992	up	yes	OK	_	_	_	_	_
comp34505_c0	15	1	1.455	0.08	0.000389224	0.00420436	-3.30992	down	3.30992	up	yes	OK	PREDICTED: dehydration-responsive element-binding protein 3-like [Vitis vinifera]	RecName: Full=Ethylene-responsive transcription factor TINY [Arabidopsis thaliana]	_	EREBP	PF00847.15|AP2|AP2 domain|m.19155:61-111
comp313465_c0	15	1	1.095	0.06	0.000513841	0.00538816	-3.30992	down	3.30992	up	yes	OK	unnamed protein product [Coffea canephora]	RecName: Full=Acid phosphatase 1; AltName: Full=Apase-1(1); Flags: Precursor	_	_	PF03767.9|Acid_phosphat_B|HAD superfamily, subfamily IIIB (Acid phosphatase)|m.2:38-254
comp53921_c0	56	4	4.35	0.25	1.26376e-14	4.82141e-13	-3.30685	down	3.30685	up	yes	OK	hypothetical protein POPTR_0008s18360g [Populus trichocarpa]	_	_	_	PF14577.1|SEO_C|Sieve element occlusion C-terminus|m.4113:16-249
comp90632_c0	55.99	4	8.31	0.51	1.74554e-14	6.59568e-13	-3.30685	down	3.30685	up	yes	OK	amino acid transporter, putative [Ricinus communis]	RecName: Full=Lysine histidine transporter-like 8; AltName: Full=Amino acid transporter-like protein 1 [Arabidopsis thaliana]	_	_	PF01490.13|Aa_trans|Transmembrane amino acid transporter protein|m.25918:1-207
comp32919_c0	233.5	17	8.59	0.945	4.45148e-26	3.40979e-24	-3.30496	down	3.30496	up	yes	OK	PREDICTED: probable LRR receptor-like serine/threonine-protein kinase At1g34110 [Cucumis leucine-rich repeat family protein [Cucumis	RecName: Full=Probable LRR receptor-like serine/threonine-protein kinase At4g36180; Flags: Precursor [Arabidopsis thaliana]	SubName: Full=Chromosome chr10 scaffold_81, whole genome shotgun sequence;	_	PF13855.1|LRR_8|Leucine rich repeat|m.50408:235-295;PF00560.28|LRR_1|Leucine Rich Repeat|m.50408:261-282;PF00560.28|LRR_1|Leucine Rich Repeat|m.50408:284-304;PF13516.1|LRR_6|Leucine Rich repeat|m.50408:234-249;PF13516.1|LRR_6|Leucine Rich repeat|m.50408:261-280;PF13504.1|LRR_7|Leucine rich repeat|m.50408:142-142;PF13504.1|LRR_7|Leucine rich repeat|m.50408:189-197;PF13504.1|LRR_7|Leucine rich repe…
comp54563_c0	110.5	8	17.205	2.915	1.53148e-15	6.23794e-14	-3.30412	down	3.30412	up	yes	OK	beta-fructofuranosidase [Cichorium intybus]	RecName: Full=Acid beta-fructofuranosidase; AltName: Full=Acid invertase; Short=AI; AltName: Full=Acid sucrose hydrolase; AltName: Full=Vacuolar invertase; Flags: Pr	_	E3.2.1.26, sacA	PF08244.7|Glyco_hydro_32C|Glycosyl hydrolases family 32 C terminal|m.50872:92-172
comp79466_c0	608	44.5	23.745	2.81	9.39826e-45	1.52571e-42	-3.30226	down	3.30226	up	yes	OK	unnamed protein product [Coffea canephora]	RecName: Full=Auxin efflux carrier component 1; AltName: Full=Ethylene-insensitive root 1 homolog; AltName: Full=OsPIN1 [Oryza sativa Japonica Group]	SubName: Full=Putative uncharacterized protein (Chromosome chr17 scaffold_16, whole genome s [...]	PIN	PF03547.13|Mem_trans|Membrane transport protein|m.3240:2-520
comp90743_c0	307.455	22.5	20.445	1.2	3.28803e-46	5.57883e-44	-3.29968	down	3.29968	up	yes	OK	hypothetical protein POPTR_0005s22400g [Populus trichocarpa]	_	_	_	PF04450.7|BSP|Peptidase of plants and bacteria|m.22088:95-296
comp74216_c0	28.5	2	1.76	0.1	3.92869e-08	8.09089e-07	-3.29955	down	3.29955	up	yes	OK	PREDICTED: uncharacterized membrane protein C2G11.09-like [Solanum lycopersicum]	RecName: Full=CSC1-like protein At3g54510 [Arabidopsis thaliana]	SubName: Full=Chromosome chr13 scaffold_152, whole genome shotgun sequence;	_	PF02714.10|DUF221|Domain of unknown function DUF221|m.86061:3-224
comp77062_c0	28.5	2	4.13	0.235	3.94617e-08	8.12476e-07	-3.29955	down	3.29955	up	yes	OK	_	_	_	_	_
comp33627_c0	28.5	2	6.365	0.36	4.38182e-08	8.98187e-07	-3.29955	down	3.29955	up	yes	OK	PREDICTED: putative secretory carrier-associated membrane protein 1-like [Solanum lycopersicum]	RecName: Full=Secretory carrier-associated membrane protein 1; Short=Secretory carrier membrane protein 1 [Oryza sativa Japonica Group]	_	_	_
comp82182_c0	28.5	2	2.59	0.145	5.37215e-08	1.08818e-06	-3.29955	down	3.29955	up	yes	OK	PREDICTED: transmembrane protein 136 [Prunus mume]	_	SubName: Full=Chromosome chr18 scaffold_1, whole genome shotgun sequence;	_	PF03798.11|TRAM_LAG1_CLN8|TLC domain|m.84987:34-212
comp93606_c0	130.5	9.5	5.495	0.92	1.2569e-18	6.33244e-17	-3.29886	down	3.29886	up	yes	OK	hypothetical protein VITISV_039396 [Vitis vinifera]	_	_	_	PF05553.6|DUF761|Cotton fibre expressed protein|m.28790:439-466
comp91468_c1	110	8	9.485	0.55	1.11651e-24	7.9004e-23	-3.29758	down	3.29758	up	yes	OK	unnamed protein product [Coffea canephora]	RecName: Full=Monothiol glutaredoxin-S2; Short=AtGrxS2; AltName: Full=Protein ROXY 10 [Arabidopsis thaliana]	annotation not avaliable	_	PF00462.19|Glutaredoxin|Glutaredoxin|m.25991:53-115
comp62212_c0	42	3	4.955	0.285	2.58105e-11	7.44289e-10	-3.29585	down	3.29585	up	yes	OK	hypothetical protein MIMGU_mgv1a005630mg [Erythranthe guttata]	_	_	_	_
comp89806_c0	69	5	3.515	0.82	1.29537e-10	3.50243e-09	-3.29278	down	3.29278	up	yes	OK	hypothetical protein JCGZ_17861 [Jatropha curcas]	_	_	_	PF14576.1|SEO_N|Sieve element occlusion N-terminus|m.92025:23-311
comp84723_c0	583.09	43	34.65	3.63	1.95458e-48	3.62848e-46	-3.29105	down	3.29105	up	yes	OK	unnamed protein product [Coffea canephora]	RecName: Full=Mini zinc finger protein 2; Short=AtMIF2 [Arabidopsis thaliana]	hypothetical protein	_	_
comp98912_c0	2414.01	178.5	300.8	28.5	4.21831e-87	2.09316e-84	-3.28979	down	3.28979	up	yes	OK	unnamed protein product [Coffea canephora]	RecName: Full=Uncharacterized GPI-anchored protein At5g19250; Flags: Precursor [Arabidopsis thaliana]	SubName: Full=Chromosome chr5 scaffold_2, whole genome shotgun sequence;	_	_
comp114488_c0	116	8.5	11.125	0.655	1.80396e-25	1.33016e-23	-3.28774	down	3.28774	up	yes	OK	hypothetical protein MIMGU_mgv1a010254mg [Erythranthe guttata]	RecName: Full=Protein IRX15-LIKE [Arabidopsis thaliana]	_	_	PF04669.8|Polysacc_synt_4|Polysaccharide biosynthesis|m.51061:132-263
comp89484_c0	62.035	4.5	4.325	0.275	2.4331e-15	9.74439e-14	-3.28751	down	3.28751	up	yes	OK	hypothetical protein MIMGU_mgv1a001258mg [Erythranthe guttata]	RecName: Full=Beta-galactosidase 3; Short=Lactase 3; Flags: Precursor [Arabidopsis thaliana]	_	_	_
comp95342_c0	48.5	3.5	4.035	0.245	3.51264e-13	1.18485e-11	-3.28737	down	3.28737	up	yes	OK	Ycf2 [Guizotia abyssinica]	RecName: Full=Protein Ycf2 (chloroplast) [Guizotia abyssinica]	_	_	PF05695.7|DUF825|Plant protein of unknown function (DUF825)|m.10564:1-98
comp194656_c0	35	2.5	2.305	0.93	1.21167e-05	0.000175447	-3.28712	down	3.28712	up	yes	OK	PREDICTED: putative dihydrodipicolinate reductase 3, chloroplastic [Vitis vinifera]	RecName: Full=Putative 4-hydroxy-tetrahydrodipicolinate reductase 3, chloroplastic; Short=HTPA reductase 3; Flags: Precursor [Arabidopsis thaliana]	SubName: Full=Putative uncharacterized protein (Chromosome chr16 scaffold_189, whole genome [...]	CRR1	PF01113.15|DapB_N|Dihydrodipicolinate reductase, N-terminus|m.19346:68-195;PF05173.9|DapB_C|Dihydrodipicolinate reductase, C-terminus|m.19346:203-332
comp84259_c0	21.5	1.5	2	0.12	7.84904e-07	1.35418e-05	-3.28656	down	3.28656	up	yes	OK	hypothetical protein JCGZ_06695 [Jatropha curcas]	RecName: Full=22.0 kDa class IV heat shock protein; Flags: Precursor [Glycine max]	hypothetical protein	HSP20	PF00011.16|HSP20|Hsp20/alpha crystallin family|m.78933:83-188
comp94854_c0	318	23.615	7.78	1.715	1.20314e-24	8.4981e-23	-3.28565	down	3.28565	up	yes	OK	Uncharacterized protein isoform 1 [Theobroma cacao]	RecName: Full=Protein LONGIFOLIA 1; AltName: Full=Protein TON1 RECRUITING MOTIF 2 [Arabidopsis thaliana]	_	_	PF14309.1|DUF4378|Domain of unknown function (DUF4378)|m.10192:603-760
comp31924_c0	122.5	9	33.31	1.97	1.36495e-25	1.01308e-23	-3.28482	down	3.28482	up	yes	OK	myo-inositol oxygenase [Eucalyptus hypothetical protein EUGRSUZ_C00949 [Eucalyptus grandis]	RecName: Full=Inositol oxygenase 2; AltName: Full=Myo-inositol oxygenase 2; Short=AtMIOX2; Short=MI oxygenase 2 [Arabidopsis thaliana]	_	MIOX	_
comp55418_c0	8	0.5	0.835	0.04	0.00508659	0.0412232	-3.28416	down	3.28416	up	yes	OK	hypothetical protein MIMGU_mgv1a002029mg [Erythranthe guttata]	RecName: Full=Protein TPX2; Short=AtTPX2; AltName: Full=Targeting protein for XKLP2 [Arabidopsis thaliana]	_	TPX2	PF06886.6|TPX2|Targeting protein for Xklp2 (TPX2)|m.50739:167-223;PF12214.3|TPX2_importin|Cell cycle regulated microtubule associated protein|m.50739:129-213
comp73132_c0	8	0.5	0.7	0.035	0.00508763	0.041224	-3.28416	down	3.28416	up	yes	OK	PREDICTED: probable serine incorporator isoform X2 [Cucumis melo]	_	hypothetical protein	_	PF03348.10|Serinc|Serine incorporator (Serinc)|m.157:2-73;PF03348.10|Serinc|Serine incorporator (Serinc)|m.157:83-163
comp43540_c0	8	0.5	2.25	0.115	0.00508949	0.0412265	-3.28416	down	3.28416	up	yes	OK	_	_	_	_	_
comp50233_c0	8	0.5	0.935	0.045	0.00508846	0.0412265	-3.28416	down	3.28416	up	yes	OK	_	_	_	_	_
comp75359_c1	8.06	0.5	3.545	0.18	0.00519765	0.0419175	-3.28416	down	3.28416	up	yes	OK	Type-a response regulator [Theobroma cacao]	RecName: Full=Two-component response regulator ARR9; AltName: Full=Response reactor 4 [Arabidopsis thaliana]	_	ARR-A	_
comp44501_c0	8	0.5	1.555	0.08	0.00520248	0.0419479	-3.28416	down	3.28416	up	yes	OK	_	_	_	_	_
comp83138_c0	8	0.5	0.96	0.05	0.00520395	0.0419512	-3.28416	down	3.28416	up	yes	OK	_	_	_	_	_
comp88355_c0	8	0.5	1.405	0.075	0.00520368	0.0419512	-3.28416	down	3.28416	up	yes	OK	_	_	_	_	_
comp98899_c0	4757.51	354	379.575	48.82	4.431e-109	3.36147e-106	-3.28112	down	3.28112	up	yes	OK	pollen-specific protein [Vitis pseudoreticulata]	RecName: Full=Pollen-specific protein C13; Flags: Precursor [Zea mays]	SubName: Full=Putative uncharacterized protein (Chromosome chr18 scaffold_1, whole genome sh [...]	_	PF01190.12|Pollen_Ole_e_I|Pollen proteins Ole e I like|m.47526:107-193
comp107351_c0	236	17.5	22.51	2.5	9.73664e-28	8.12042e-26	-3.27874	down	3.27874	up	yes	OK	dehydration responsive element binding transcription factor [Morus notabilis]	RecName: Full=Ethylene-responsive transcription factor ERF037 [Arabidopsis thaliana]	SubName: Full=Chromosome chr9 scaffold_7, whole genome shotgun sequence;	EREBP	PF00847.15|AP2|AP2 domain|m.77210:45-95
comp93501_c0	148.5	11	7.64	0.43	1.33979e-25	9.9534e-24	-3.27572	down	3.27572	up	yes	OK	hypothetical protein EUGRSUZ_B02412 [Eucalyptus grandis]	RecName: Full=3-ketoacyl-CoA synthase 12; Short=KCS-12; AltName: Full=Very long-chain fatty acid condensing enzyme 12; Short=VLCFA condensing enzyme 12; Flags: Pre	hypothetical protein	_	PF08392.7|FAE1_CUT1_RppA|FAE1/Type III polyketide synthase-like protein|m.29976:1-229;PF08541.5|ACP_syn_III_C|3-Oxoacyl-[acyl-carrier-protein (ACP)] synthase III C terminal|m.29976:257-338;PF02797.10|Chal_sti_synt_C|Chalcone and stilbene synthases, C-terminal domain|m.29976:260-331;PF00195.14|Chal_sti_synt_N|Chalcone and stilbene synthases, N-terminal domain|m.29976:24-152;PF08545.5|ACP_syn_III|3…
comp90881_c0	28.005	2	4.75	0.38	7.13491e-08	1.42045e-06	-3.27415	down	3.27415	up	yes	OK	_	_	_	_	_
comp67906_c0	94.5	7	12.625	0.75	2.84962e-21	1.67531e-19	-3.26876	down	3.26876	up	yes	OK	putative HMG-CoA synthase 2 [Artemisia annua]	RecName: Full=Hydroxymethylglutaryl-CoA synthase; Short=HMG-CoA synthase; AltName: Full=3-hydroxy-3-methylglutaryl coenzyme A synthase; AltName: Full=Protein EMBRYO	_	E2.3.3.10	PF08540.5|HMG_CoA_synt_C|Hydroxymethylglutaryl-coenzyme A synthase C terminal|m.73764:2-131
comp85405_c0	294.005	22	16	2.28	6.82164e-30	6.23647e-28	-3.26721	down	3.26721	up	yes	OK	conserved hypothetical protein [Ricinus communis]	RecName: Full=Inverted formin-2 [Mus musculus]	SubName: Full=Chromosome chr7 scaffold_42, whole genome shotgun sequence;	_	_
comp201649_c0	34.5	2.5	2.725	0.16	5.65461e-10	1.4322e-08	-3.26645	down	3.26645	up	yes	OK	PREDICTED: uncharacterized protein LOC100254413 [Vitis vinifera]	_	_	_	_
comp110736_c0	14.5	1	6.8	0.38	0.000213286	0.00243174	-3.26149	down	3.26149	up	yes	OK	PREDICTED: LOW QUALITY PROTEIN: villin-4 [Vitis vinifera]	RecName: Full=Villin-4 [Arabidopsis thaliana]	_	GSN	_
comp235690_c0	14.5	1	2.025	0.11	0.000256367	0.00287725	-3.26149	down	3.26149	up	yes	OK	Leucine-rich repeat family protein / extensin family protein [Theobroma cacao]	RecName: Full=Leucine-rich repeat extensin-like protein 4; Short=AtLRX4; Short=LRR/EXTENSIN4; AltName: Full=Cell wall hydroxyproline-rich glycoprotein; Flags: Precu	_	_	PF08263.7|LRRNT_2|Leucine rich repeat N-terminal domain|m.51107:93-125
comp87105_c0	47.5	3.5	2.12	0.125	5.50636e-13	1.83229e-11	-3.2574	down	3.2574	up	yes	OK	hypothetical protein JCGZ_03615 [Jatropha curcas]	RecName: Full=Beta-glucosidase 44; Short=AtBGLU44; Flags: Precursor [Arabidopsis thaliana]	hypothetical protein	bglB	PF00232.13|Glyco_hydro_1|Glycosyl hydrolase family 1|m.87097:33-502
comp84284_c0	21	1.5	4.035	0.22	1.89253e-06	3.09781e-05	-3.25285	down	3.25285	up	yes	OK	hypothetical protein PHAVU_002G001300g [Phaseolus vulgaris]	RecName: Full=Vesicle-associated protein 2-1; AltName: Full=Plant VAP homolog 21; Short=AtPVA21; AltName: Full=VAMP-associated protein 2-1; Contains: RecName: Full	_	_	_
comp125781_c0	21	1.5	5.785	0.335	1.90271e-05	0.000266211	-3.25285	down	3.25285	up	yes	OK	_	_	_	_	_
comp93586_c0	34	2.5	3.04	0.26	1.06714e-09	2.62861e-08	-3.24547	down	3.24547	up	yes	OK	_	_	_	_	_
comp110723_c0	60	4.5	16.19	0.98	9.09181e-15	3.49911e-13	-3.24031	down	3.24031	up	yes	OK	hypothetical protein MIMGU_mgv1a009037mg [Erythranthe guttata]	RecName: Full=Serine/threonine-protein kinase SRK2I; AltName: Full=OST1-kinase-like 2; AltName: Full=Protein ATHPROKIN B; AltName: Full=SNF1-related kinase 2.3; Sh	_	SNRK2	_
comp119403_c0	92.5	7	9.23	0.56	8.14426e-21	4.67995e-19	-3.23794	down	3.23794	up	yes	OK	PREDICTED: uncharacterized protein LOC100246465, partial [Vitis vinifera]	_	annotation not avaliable	_	PF14365.1|DUF4409|Domain of unknown function (DUF4409)|m.19260:74-182;PF03080.10|DUF239|Domain of unknown function (DUF239)|m.19260:188-252
comp87609_c0	1011.54	77.5	58.895	6.435	8.35225e-62	2.2723e-59	-3.23754	down	3.23754	up	yes	OK	PREDICTED: probable beta-D-xylosidase 2 [Vitis vinifera]	RecName: Full=Beta-D-xylosidase 1; Short=AtBXL1; AltName: Full=Alpha-L-arabinofuranosidase; Flags: Precursor [Arabidopsis thaliana]	hypothetical protein	bglX	PF00933.16|Glyco_hydro_3|Glycosyl hydrolase family 3 N terminal domain|m.89757:69-322
comp97600_c0	267.5	20.5	4.24	0.45	7.93785e-29	6.96633e-27	-3.23238	down	3.23238	up	yes	OK	PREDICTED: myosin-11-like [Malus domestica]	_	_	_	PF10358.4|NT-C2|N-terminal C2 in EEIG1 and EHBP1 proteins|m.59696:21-145
comp86816_c0	46.485	3.5	3.21	0.195	9.92387e-13	3.23539e-11	-3.2268	down	3.2268	up	yes	OK	RNA-binding region-containing protein, putative [Ricinus communis]	RecName: Full=RNA-binding protein 38; AltName: Full=CLL-associated antigen KW-5; AltName: Full=HSRNASEB; AltName: Full=RNA-binding motif protein 38; AltName: Full	SubName: Full=Putative uncharacterized protein;	_	PF00076.17|RRM_1|RNA recognition motif. (a.k.a. RRM, RBD, or RNP domain)|m.86764:23-80;PF14259.1|RRM_6|RNA recognition motif (a.k.a. RRM, RBD, or RNP domain)|m.86764:23-89;PF13893.1|RRM_5|RNA recognition motif. (a.k.a. RRM, RBD, or RNP domain)|m.86764:38-95
comp91934_c0	4514.48	348.86	162.37	17.86	3.33143e-89	1.75227e-86	-3.226	down	3.226	up	yes	OK	PREDICTED: probable beta-1,4-xylosyltransferase IRX10L-like [Solanum tuberosum]	RecName: Full=Probable beta-1,4-xylosyltransferase IRX10L; AltName: Full=Glucuronoxylan glucuronosyltransferase 1; Short=AtGUT1; AltName: Full=Glucuronoxylan glucu	GUT1; catalytic/ glucuronoxylan glucuronosyltransferase; GUT1; FUNCTIONS IN: glucuronoxylan [...]	_	PF03016.10|Exostosin|Exostosin family|m.20499:49-344
comp120404_c0	33.5	2.5	5.09	0.305	1.12345e-09	2.7587e-08	-3.22419	down	3.22419	up	yes	OK	unnamed protein product [Coffea canephora]	_	annotation not avaliable	_	_
comp109511_c0	27	2	6.445	0.385	1.30153e-07	2.50029e-06	-3.22196	down	3.22196	up	yes	OK	polyphenol oxidase precursor (chloroplast) (chloroplast) [Taraxacum officinale]	RecName: Full=Polyphenol oxidase, chloroplastic; Short=PPO; AltName: Full=Catechol oxidase; Flags: Precursor [Vitis vinifera]	_	E1.10.3.1	_
comp79618_c0	27	2	6.28	0.37	1.36228e-07	2.60747e-06	-3.22196	down	3.22196	up	yes	OK	_	_	_	_	_
comp93679_c0	27	2	2.29	1.165	0.000288589	0.00320688	-3.22196	down	3.22196	up	yes	OK	PREDICTED: uncharacterized protein LOC100256155 [Vitis vinifera]	_	SubName: Full=Chromosome chr11 scaffold_13, whole genome shotgun sequence;	_	_
comp104891_c0	78.5	6	25.97	1.605	3.16316e-19	1.65164e-17	-3.22043	down	3.22043	up	yes	OK	_	_	_	_	_
comp102944_c0	20.64	1.5	8.325	0.49	2.64481e-06	4.23432e-05	-3.21832	down	3.21832	up	yes	OK	extensin-like protein [Vigna unguiculata]	RecName: Full=Leucine-rich repeat extensin-like protein 2; Short=AtLRX2; Short=LRR/EXTENSIN2; AltName: Full=Cell wall hydroxyproline-rich glycoprotein; Flags: Precu	_	_	_
comp94156_c0	1203	93.5	42.875	4.39	7.67196e-67	2.4309e-64	-3.21721	down	3.21721	up	yes	OK	chloroplast beta-amylase 3 [Camellia sinensis]	RecName: Full=Beta-amylase 3, chloroplastic; AltName: Full=1,4-alpha-D-glucan maltohydrolase; AltName: Full=Beta-amylase 8; AltName: Full=Chloroplast beta-amylase;	beta-amylase (EC:3.2.1.2)	E3.2.1.2	PF01373.12|Glyco_hydro_14|Glycosyl hydrolase family 14|m.8624:90-507
comp66943_c0	1169.12	91	87.005	18.08	1.78032e-45	2.98221e-43	-3.21491	down	3.21491	up	yes	OK	putative expansin [Gerbera hybrid cultivar]	RecName: Full=Expansin-A8; Short=AtEXPA8; AltName: Full=Alpha-expansin-8; Short=At-EXP8; Short=AtEx8; AltName: Full=Ath-ExpAlpha-1.11; Flags: Precursor [Arabidopsi	ATEXPA8 (ARABIDOPSIS THALIANA EXPANSIN A8); member of Alpha-Expansin Gene Family. Naming con [...]	_	PF01357.16|Pollen_allerg_1|Pollen allergen|m.73740:155-232;PF03330.13|DPBB_1|Rare lipoprotein A (RlpA)-like double-psi beta-barrel|m.73740:59-144
comp40092_c0	14	1	1.23	0.08	0.000221357	0.00251794	-3.21137	down	3.21137	up	yes	OK	PREDICTED: probable xyloglucan endotransglucosylase/hydrolase protein 10 [Vitis vinifera]	RecName: Full=Probable xyloglucan endotransglucosylase/hydrolase protein 10; Short=At-XTH10; Short=XTH-10; Flags: Precursor [Arabidopsis thaliana]	SubName: Full=Chromosome chr3 scaffold_95, whole genome shotgun sequence;	E2.4.1.207	PF00722.16|Glyco_hydro_16|Glycosyl hydrolases family 16|m.4615:43-224;PF06955.7|XET_C|Xyloglucan endo-transglycosylase (XET) C-terminus|m.4615:248-300
comp309385_c0	14	1	1.4	0.08	0.000224879	0.00255469	-3.21137	down	3.21137	up	yes	OK	flavonol synthase [Rudbeckia hirta]	RecName: Full=Flavonol synthase/flavanone 3-hydroxylase	flavonol synthase 2	FLS	PF14226.1|DIOX_N|non-haem dioxygenase in morphine synthesis N-terminal|m.85324:54-162;PF03171.15|2OG-FeII_Oxy|2OG-Fe(II) oxygenase superfamily|m.85324:211-252
comp85814_c0	14	1	3.52	0.205	0.000236749	0.0026746	-3.21137	down	3.21137	up	yes	OK	_	_	_	_	_
comp51175_c0	14	1	1.465	0.08	0.000503691	0.00528946	-3.21137	down	3.21137	up	yes	OK	HOPM interactor 7 isoform 1 [Theobroma cacao]	RecName: Full=Brefeldin A-inhibited guanine nucleotide-exchange protein 5; Short=BIG5; AltName: Full=ARF guanine-nucleotide exchange factor BIG5; AltName: Full=Pro	_	MIN7	_
comp46103_c0	14	1	1.745	0.1	0.000745621	0.00753906	-3.21137	down	3.21137	up	yes	OK	PREDICTED: basic leucine zipper 1-like [Malus domestica]	RecName: Full=DNA-binding protein EMBP-1; AltName: Full=Histone promoter-binding protein 1a(1); Short=HBP-1a(1)	_	_	PF00170.16|bZIP_1|bZIP transcription factor|m.18552:48-108;PF07716.10|bZIP_2|Basic region leucine zipper|m.18552:47-97
comp80294_c0	14	1	1.375	0.08	0.000745901	0.00754092	-3.21137	down	3.21137	up	yes	OK	PREDICTED: uncharacterized protein LOC101228582 [Cucumis sativus]	_	_	_	_
comp84981_c0	142	11	7.155	0.445	1.15248e-28	1.00695e-26	-3.21121	down	3.21121	up	yes	OK	unnamed protein product [Coffea canephora]	RecName: Full=Aspartic proteinase PCS1; AltName: Full=Aspartic protease 38; Short=AtASP38; AltName: Full=Protein EMBRYO DEFECTIVE 24; AltName: Full=Protein PROMOTI	SubName: Full=Chromosome chr13 scaffold_17, whole genome shotgun sequence;	_	PF14543.1|TAXi_N|Xylanase inhibitor N-terminal|m.77524:79-242;PF00026.18|Asp|Eukaryotic aspartyl protease|m.77524:81-219
comp125492_c0	65	5	6.79	0.42	2.05362e-16	8.91225e-15	-3.20681	down	3.20681	up	yes	OK	PREDICTED: peroxidase 43-like [Solanum tuberosum]	RecName: Full=Peroxidase 43; Short=Atperox P43; Flags: Precursor [Arabidopsis thaliana]	SubName: Full=Chromosome chr12 scaffold_57, whole genome shotgun sequence;	E1.11.1.7	PF00141.18|peroxidase|Peroxidase|m.80085:1-171
comp81686_c0	33	2.5	3.615	0.21	1.83658e-09	4.41905e-08	-3.20259	down	3.20259	up	yes	OK	conserved hypothetical protein [Ricinus communis]	RecName: Full=Fasciclin-like arabinogalactan protein 18; Flags: Precursor [Arabidopsis thaliana]	_	_	_
comp83901_c0	33	2.5	3.315	0.2	3.10542e-09	7.28108e-08	-3.20259	down	3.20259	up	yes	OK	PREDICTED: auxin-responsive protein IAA29-like [Vitis vinifera]	RecName: Full=Auxin-responsive protein IAA19; AltName: Full=Indoleacetic acid-induced protein 19; AltName: Full=Protein MASSUGU 2 [Arabidopsis thaliana]	_	IAA	PF02309.11|AUX_IAA|AUX/IAA family|m.85024:38-189
comp94751_c0	147.5	11.5	6.895	0.92	9.73823e-20	5.25165e-18	-3.20245	down	3.20245	up	yes	OK	PREDICTED: protein ECERIFERUM 1-like [Solanum tuberosum]	RecName: Full=Protein ECERIFERUM 1 [Arabidopsis thaliana]	SubName: Full=Chromosome undetermined scaffold_268, whole genome shotgun sequence;	K15404, CER1	PF12076.3|Wax2_C|WAX2 C-terminal domain|m.10415:378-542;PF04116.8|FA_hydroxylase|Fatty acid hydroxylase superfamily|m.10415:59-180
comp78213_c0	115.5	9	7.265	1.22	5.53418e-17	2.49218e-15	-3.20003	down	3.20003	up	yes	OK	hypothetical protein MIMGU_mgv1a002879mg [Erythranthe guttata]	_	SubName: Full=Putative uncharacterized protein;	bglX	PF01915.17|Glyco_hydro_3_C|Glycosyl hydrolase family 3 C-terminal domain|m.2642:133-341;PF00933.16|Glyco_hydro_3|Glycosyl hydrolase family 3 N terminal domain|m.2642:1-96
comp77992_c0	71	5.5	8.305	0.515	2.1924e-16	9.4884e-15	-3.19911	down	3.19911	up	yes	OK	hypothetical protein POPTR_0002s24450g [Populus trichocarpa]	RecName: Full=Phosphatidylinositol/phosphatidylcholine transfer protein SFH9; AltName: Full=Protein SEC FOURTEEN HOMOLOGS 9; Short=AtSFH9 [Arabidopsis thaliana]	hypothetical protein	_	PF00650.15|CRAL_TRIO|CRAL/TRIO domain|m.82651:91-221;PF03765.10|CRAL_TRIO_N|CRAL/TRIO, N-terminal domain|m.82651:22-65;PF13716.1|CRAL_TRIO_2|Divergent CRAL/TRIO domain|m.82651:101-214
comp80672_c0	128	10	18.16	2.875	4.46468e-18	2.16104e-16	-3.19777	down	3.19777	up	yes	OK	putative monoterpene synthase [Coffea arabica]	RecName: Full=Probable terpene synthase 11; Short=RcSeTPS11 [Ricinus communis]	_	TPS14	PF03936.11|Terpene_synth_C|Terpene synthase family, metal binding domain|m.75024:1-161
comp90061_c0	26.455	2	1.65	0.1	2.41188e-07	4.46258e-06	-3.19513	down	3.19513	up	yes	OK	hypothetical protein MIMGU_mgv1a011980mg [Erythranthe guttata]	_	_	_	PF07765.7|KIP1|KIP1-like protein|m.23898:12-87
comp31721_c0	26.5	2	4.58	0.275	4.72013e-07	8.37615e-06	-3.19513	down	3.19513	up	yes	OK	unnamed protein product [Vitis vinifera]	RecName: Full=Peroxidase 43; Short=Atperox P43; Flags: Precursor [Arabidopsis thaliana]	_	E1.11.1.7	PF00141.18|peroxidase|Peroxidase|m.1216:40-115
comp49616_c0	228.915	18	24.62	4.175	3.79405e-24	2.60295e-22	-3.19493	down	3.19493	up	yes	OK	hypothetical protein JCGZ_20349 [Jatropha curcas]	RecName: Full=Early nodulin-like protein 1; AltName: Full=Phytocyanin-like protein; Flags: Precursor [Arabidopsis thaliana]	hypothetical protein	_	PF02298.12|Cu_bind_like|Plastocyanin-like domain|m.96223:38-123
comp80569_c0	1885.61	149	70.01	9.365	4.64552e-76	1.79666e-73	-3.19378	down	3.19378	up	yes	OK	Beta-glucosidase, putative [Ricinus communis]	RecName: Full=Putative beta-D-xylosidase; AltName: Full=PpAz152	hypothetical protein	bglX	PF01915.17|Glyco_hydro_3_C|Glycosyl hydrolase family 3 C-terminal domain|m.75038:80-311;PF14310.1|Fn3-like|Fibronectin type III-like domain|m.75038:371-437
comp115505_c0	7.5	0.5	3.46	0.185	0.00517864	0.041824	-3.19277	down	3.19277	up	yes	OK	unnamed protein product [Coffea canephora]	_	_	_	_
comp170528_c0	7.5	0.5	2.05	0.11	0.0051774	0.041824	-3.19277	down	3.19277	up	yes	OK	_	_	_	_	_
comp67950_c0	7.5	0.5	1.025	0.055	0.00517825	0.041824	-3.19277	down	3.19277	up	yes	OK	hypothetical protein CARUB_v10022849mg [Capsella rubella]	RecName: Full=Type I inositol 1,4,5-trisphosphate 5-phosphatase CVP2; AltName: Full=Protein COTYLEDON VASCULAR PATTERN 2 [Arabidopsis thaliana]	endonuclease/exonuclease/phosphatase family protein; endonuclease/exonuclease/phosphatase fa [...]	_	PF03372.18|Exo_endo_phos|Endonuclease/Exonuclease/phosphatase family|m.74080:6-193
comp75424_c0	7.505	0.5	1.52	0.08	0.00517955	0.0418271	-3.19277	down	3.19277	up	yes	OK	_	_	_	_	_
comp15073_c0	7.5	0.5	0.84	0.045	0.00518448	0.0418464	-3.19277	down	3.19277	up	yes	OK	PREDICTED: BTB/POZ domain-containing protein At5g03250 [Prunus mume]	RecName: Full=BTB/POZ domain-containing protein At1g30440 [Arabidopsis thaliana]	_	_	PF03000.9|NPH3|NPH3 family|m.4161:23-111
comp214826_c0	7.5	0.5	1.195	0.065	0.00518453	0.0418464	-3.19277	down	3.19277	up	yes	OK	_	_	_	_	_
comp225512_c0	7.5	0.5	1.205	0.065	0.00518683	0.0418464	-3.19277	down	3.19277	up	yes	OK	_	_	_	_	_
comp300854_c0	7.5	0.5	1.295	0.07	0.00518546	0.0418464	-3.19277	down	3.19277	up	yes	OK	hypothetical protein PRUPE_ppa000071mg [Prunus persica]	RecName: Full=Callose synthase 5; AltName: Full=1,3-beta-glucan synthase; AltName: Full=Protein GLUCAN SYNTHASE-LIKE 2; AltName: Full=Protein LESS ADHERENT POLLEN	_	CALS	PF02364.10|Glucan_synthase|1,3-beta-glucan synthase component|m.76701:1-158
comp37207_c0	7.5	0.5	1.585	0.085	0.00518417	0.0418464	-3.19277	down	3.19277	up	yes	OK	_	_	_	_	_
comp37444_c0	7.5	0.5	1.39	0.1	0.00518655	0.0418464	-3.19277	down	3.19277	up	yes	OK	_	_	_	_	_
comp39291_c0	7.5	0.5	1.005	0.055	0.00518724	0.0418464	-3.19277	down	3.19277	up	yes	OK	_	_	_	_	_
comp62248_c0	7.5	0.5	0.74	0.025	0.00518585	0.0418464	-3.19277	down	3.19277	up	yes	OK	PREDICTED: GDSL esterase/lipase At1g74460 [Prunus mume]	RecName: Full=GDSL esterase/lipase At1g74460; AltName: Full=Extracellular lipase At1g74460; Flags: Precursor [Arabidopsis thaliana]	SubName: Full=Chromosome chr17 scaffold_12, whole genome shotgun sequence;	_	PF00657.17|Lipase_GDSL|GDSL-like Lipase/Acylhydrolase|m.81235:29-339
comp83501_c0	7.5	0.5	0.95	0.05	0.00518632	0.0418464	-3.19277	down	3.19277	up	yes	OK	PREDICTED: uncharacterized protein LOC103319682 [Prunus mume]	_	SubName: Full=Chromosome chr9 scaffold_7, whole genome shotgun sequence;	_	_
comp250569_c0	7.5	0.5	1.265	0.07	0.00542481	0.0434254	-3.19277	down	3.19277	up	yes	OK	hypothetical protein MIMGU_mgv1a007600mg [Erythranthe guttata]	_	_	_	_
comp579397_c0	7.5	0.5	0.69	0.035	0.00542596	0.0434303	-3.19277	down	3.19277	up	yes	OK	Serine/arginine repetitive matrix protein 1 [Theobroma cacao]	_	_	_	PF06075.7|DUF936|Plant protein of unknown function (DUF936)|m.81771:1-271
comp105559_c0	7.5	0.5	3.525	0.19	0.00543759	0.0434892	-3.19277	down	3.19277	up	yes	OK	PREDICTED: uncharacterized membrane protein At1g16860 [Vitis vinifera]	RecName: Full=Uncharacterized membrane protein At1g16860 [Arabidopsis thaliana]	_	_	_
comp280643_c0	7.5	0.5	1.25	0.065	0.00543747	0.0434892	-3.19277	down	3.19277	up	yes	OK	_	_	_	_	_
comp74326_c0	7.5	0.5	1.03	0.055	0.00543773	0.0434892	-3.19277	down	3.19277	up	yes	OK	integrase [Cucumis melo subsp. melo]	_	_	_	PF07727.9|RVT_2|Reverse transcriptase (RNA-dependent DNA polymerase)|m.85928:100-192
comp11447_c0	7.5	0.5	0.965	0.05	0.00543974	0.0434963	-3.19277	down	3.19277	up	yes	OK	hypothetical protein POPTR_0003s18350g [Populus trichocarpa]	RecName: Full=AP2-like ethylene-responsive transcription factor At1g16060 [Arabidopsis thaliana]	_	OVM, ANT	_
comp29197_c0	203	16	9.725	0.675	4.90562e-36	5.87312e-34	-3.19006	down	3.19006	up	yes	OK	PREDICTED: uncharacterized protein LOC101264049 isoform 1 [Solanum lycopersicum]	RecName: Full=Protein trichome birefringence-like 34 [Arabidopsis thaliana]	annotation not avaliable	_	PF13839.1|PC-Esterase|GDSL/SGNH-like Acyl-Esterase family found in Pmr5 and Cas1p|m.1580:118-411;PF14416.1|PMR5N|PMR5 N terminal Domain|m.1580:64-117
comp81793_c0	39.08	3	7.01	0.43	3.25761e-10	8.45725e-09	-3.18931	down	3.18931	up	yes	OK	BY-2 kinesin-like protein 10 [Nicotiana tabacum]	RecName: Full=Kinesin-13A; Short=AtKinesin-13A [Arabidopsis thaliana]	_	KIF2_24, MCAK	PF00225.18|Kinesin|Kinesin motor domain|m.74838:2-34
comp87827_c0	39.075	3	3.955	0.235	3.34687e-10	8.67184e-09	-3.18931	down	3.18931	up	yes	OK	hypothetical protein CICLE_v10031403mg [Citrus clementina]	RecName: Full=Protein ESKIMO 1; AltName: Full=Protein trichome birefringence-like 29 [Arabidopsis thaliana]	_	_	PF13839.1|PC-Esterase|GDSL/SGNH-like Acyl-Esterase family found in Pmr5 and Cas1p|m.89677:1-162
comp90377_c0	51.7	4	4.29	1.275	7.72955e-08	1.53226e-06	-3.18632	down	3.18632	up	yes	OK	_	_	_	_	_
comp80773_c0	64	5	10.635	2.79	8.75412e-10	2.17741e-08	-3.18449	down	3.18449	up	yes	OK	hypothetical protein LOTGIDRAFT_173577 [Lottia gigantea]	RecName: Full=Leucine-rich repeat extensin-like protein 3; Short=AtLRX3; Short=LRR/EXTENSIN3; AltName: Full=Cell wall hydroxyproline-rich glycoprotein; Flags: Precu	_	_	_
comp86354_c0	233.005	18.5	23.95	1.59	1.29989e-38	1.74121e-36	-3.18059	down	3.18059	up	yes	OK	_	_	_	_	_
comp68582_c0	45	3.5	11.42	0.4	4.10778e-12	1.27595e-10	-3.17964	down	3.17964	up	yes	OK	hypothetical protein VITISV_016565 [Vitis vinifera]	RecName: Full=Transport inhibitor response 1-like protein Os11g0515500; Short=TIR1-like protein	_	_	_
comp65607_c0	57.5	4.5	16.81	1.06	4.16915e-15	1.63975e-13	-3.17906	down	3.17906	up	yes	OK	Rac GTPase [Zinnia elegans]	RecName: Full=Rac-like GTP-binding protein RHO1; AltName: Full=RHO1Bv; Flags: Precursor	_	RAC1	_
comp103640_c0	51	4	19.12	5.92	7.83016e-08	1.54987e-06	-3.17228	down	3.17228	up	yes	OK	PREDICTED: uncharacterized protein LOC102628565 isoform X2 [Citrus sinensis]	_	_	_	_
comp76050_c0	1893.55	152.005	193.455	20.855	8.59592e-75	3.19902e-72	-3.17115	down	3.17115	up	yes	OK	pherophorin-dz1 protein [Volvox carteri f. nagariensis]	RecName: Full=Leucine-rich repeat extensin-like protein 3; Short=AtLRX3; Short=LRR/EXTENSIN3; AltName: Full=Cell wall hydroxyproline-rich glycoprotein; Flags: Precu	_	_	_
comp74591_c0	125.51	10	17.435	1.02	1.50139e-26	1.17282e-24	-3.16934	down	3.16934	up	yes	OK	hypothetical protein CICLE_v10020756mg [Citrus clementina]	_	_	_	_
comp45724_c0	26	2	3.27	0.2	2.6624e-07	4.89755e-06	-3.16781	down	3.16781	up	yes	OK	hypothetical protein MIMGU_mgv1a015893mg [Erythranthe guttata]	RecName: Full=EG45-like domain containing protein 2; AltName: Full=Plant natriuretic peptide A; Short=AtEXPR3; Short=AtPNP-A; Short=Ath-ExpGamma-1.2; Flags: Precurs	SubName: Full=Chromosome chr4 scaffold_6, whole genome shotgun sequence;	_	PF03330.13|DPBB_1|Rare lipoprotein A (RlpA)-like double-psi beta-barrel|m.90169:60-130
comp93068_c0	1733.51	139.5	59.6	9.66	1.13071e-65	3.52607e-63	-3.16751	down	3.16751	up	yes	OK	phosphoethanolamine N-methyltransferase [Aster tripolium]	RecName: Full=Phosphomethylethanolamine N-methyltransferase; Short=AtPMEAMT; AltName: Full=Phosphoethanolamine N-methyltransferase 2 [Arabidopsis thaliana]	SubName: Full=Chromosome chr17 scaffold_16, whole genome shotgun sequence;	E2.1.1.103, NMT	PF08241.7|Methyltransf_11|Methyltransferase domain|m.31199:59-157;PF08241.7|Methyltransf_11|Methyltransferase domain|m.31199:288-384;PF13847.1|Methyltransf_31|Methyltransferase domain|m.31199:55-161;PF13847.1|Methyltransf_31|Methyltransferase domain|m.31199:282-396;PF13489.1|Methyltransf_23|Methyltransferase domain|m.31199:45-173;PF13489.1|Methyltransf_23|Methyltransferase domain|m.31199:273-427;…
comp106377_c0	88	7	17.38	3.555	1.27335e-12	4.12749e-11	-3.16611	down	3.16611	up	yes	OK	unnamed protein product [Coffea canephora]	_	_	_	_
comp73415_c0	143.5	11.5	34.075	5.15	5.24721e-19	2.69349e-17	-3.16282	down	3.16282	up	yes	OK	hypothetical protein CICLE_v10026691mg [Citrus clementina]	RecName: Full=Rhodanese-like domain-containing protein 19, mitochondrial; AltName: Full=Sulfurtransferase 19; Short=AtStr19; Flags: Precursor [Arabidopsis thaliana	SubName: Full=Chromosome chr4 scaffold_83, whole genome shotgun sequence;	RNF13, RZF	PF00581.15|Rhodanese|Rhodanese-like domain|m.522:57-121
comp71015_c0	13.5	1	0.995	0.06	0.000413109	0.00443504	-3.15945	down	3.15945	up	yes	OK	unnamed protein product [Coffea canephora]	RecName: Full=GDSL esterase/lipase At2g30220; AltName: Full=Extracellular lipase At2g30220; Flags: Precursor [Arabidopsis thaliana]	SubName: Full=Chromosome chr6 scaffold_3, whole genome shotgun sequence;	_	PF00657.17|Lipase_GDSL|GDSL-like Lipase/Acylhydrolase|m.19971:10-323
comp64244_c0	13.5	1	1.985	0.12	0.000413332	0.00443682	-3.15945	down	3.15945	up	yes	OK	hypothetical protein JCGZ_23702 [Jatropha curcas]	_	SubName: Full=Chromosome chr8 scaffold_23, whole genome shotgun sequence;	_	_
comp45089_c0	13.5	1	1.575	0.095	0.000451171	0.00479407	-3.15945	down	3.15945	up	yes	OK	High mobility group B protein 1 [Morus notabilis]	RecName: Full=HMG1/2-like protein	_	_	PF00505.14|HMG_box|HMG (high mobility group) box|m.90244:48-108;PF09011.5|HMG_box_2|HMG-box domain|m.90244:48-106
comp33636_c0	13.5	1	4.9	0.295	0.000499333	0.00524788	-3.15945	down	3.15945	up	yes	OK	_	_	_	_	_
comp75180_c0	296.5	24	14.125	7.14	1.75447e-24	1.2239e-22	-3.15446	down	3.15446	up	yes	OK	hypothetical protein L484_002775 [Morus notabilis]	RecName: Full=Protein TRANSPORT INHIBITOR RESPONSE 1; AltName: Full=Weak ethylene-insensitive protein 1 [Arabidopsis thaliana]	f-box family protein	_	PF13516.1|LRR_6|Leucine Rich repeat|m.85816:4-26
comp73391_c0	62.5	5	11.18	0.895	1.22375e-14	4.67103e-13	-3.15036	down	3.15036	up	yes	OK	putative ATP-citrate synthase [Taraxacum brevicorniculatum]	RecName: Full=ATP-citrate synthase alpha chain protein 2; Short=ATP-citrate synthase A-2; AltName: Full=ATP-citrate lyase A-2; AltName: Full=Citrate cleavage enzy	_	ACLY	_
comp86825_c0	314.015	25.5	11.62	4.425	3.36342e-25	2.44125e-23	-3.15006	down	3.15006	up	yes	OK	PREDICTED: pectinesterase 2 [Vitis vinifera]	RecName: Full=Pectinesterase 2; Short=PE 2; AltName: Full=Pectin methylesterase; Flags: Precursor [Citrus sinensis]	RecName: Full=Pectinesterase; EC=3.1.1.11;	E3.1.1.11	PF01095.14|Pectinesterase|Pectinesterase|m.89257:210-497;PF04043.10|PMEI|Plant invertase/pectin methylesterase inhibitor|m.89257:26-171
comp66980_c0	344.5	28	31.485	5.385	2.02616e-28	1.73948e-26	-3.14934	down	3.14934	up	yes	OK	unknown [Lotus japonicus]	RecName: Full=Auxin-induced protein IAA6	annotation not avaliable	IAA	PF02309.11|AUX_IAA|AUX/IAA family|m.73929:53-160
comp258174_c0	19.5	1.5	1.615	0.1	4.91808e-06	7.5919e-05	-3.14669	down	3.14669	up	yes	OK	cytochrome P450 family protein [Populus trichocarpa]	RecName: Full=Isoflavone 2'-hydroxylase; AltName: Full=CYP GE-3; AltName: Full=Cytochrome P450 81E1; AltName: Full=Cytochrome P450 91A4	annotation not avaliable	_	PF00067.17|p450|Cytochrome P450|m.4429:1-298
comp169185_c0	19.5	1.5	3.295	0.205	5.02441e-06	7.74241e-05	-3.14669	down	3.14669	up	yes	OK	unnamed protein product [Coffea canephora]	RecName: Full=EG45-like domain containing protein 2; AltName: Full=Plant natriuretic peptide A; Short=AtEXPR3; Short=AtPNP-A; Short=Ath-ExpGamma-1.2; Flags: Precurs	SubName: Full=Chromosome chr4 scaffold_6, whole genome shotgun sequence;	_	PF03330.13|DPBB_1|Rare lipoprotein A (RlpA)-like double-psi beta-barrel|m.73000:29-99
comp75220_c0	19.5	1.5	2.845	0.175	5.6751e-06	8.67561e-05	-3.14669	down	3.14669	up	yes	OK	PREDICTED: uncharacterized protein LOC102584321 [Solanum tuberosum]	_	_	_	_
comp65225_c0	19.5	1.5	1.205	0.075	7.69853e-06	0.000114927	-3.14669	down	3.14669	up	yes	OK	transcription factor [Populus trichocarpa]	RecName: Full=NAC domain-containing protein 7; Short=ANAC007; AltName: Full=Protein EMBRYO DEFECTIVE 2749; AltName: Full=Protein VASCULAR RELATED NAC-DOMAIN 4 [Ara	SubName: Full=Chromosome undetermined scaffold_51, whole genome shotgun sequence;	_	PF02365.10|NAM|No apical meristem (NAM) protein|m.26371:7-136
comp102226_c0	215	17.5	42.06	2.75	7.27606e-36	8.68471e-34	-3.14438	down	3.14438	up	yes	OK	beta-tubulin [Nicotiana attenuata]	RecName: Full=Tubulin beta-6 chain; AltName: Full=Beta-6-tubulin	_	TUBB	PF00091.20|Tubulin|Tubulin/FtsZ family, GTPase domain|m.36664:2-70;PF03953.12|Tubulin_C|Tubulin C-terminal domain|m.36664:109-143
comp29756_c0	50	4	9.42	2.935	5.38034e-07	9.48376e-06	-3.1438	down	3.1438	up	yes	OK	transcription factor, putative [Ricinus communis]	RecName: Full=Mini zinc finger protein 2; Short=AtMIF2 [Arabidopsis thaliana]	hypothetical protein	_	PF04770.7|ZF-HD_dimer|ZF-HD protein dimerisation region|m.1558:39-97
comp92129_c1	2331.97	190.78	376.07	50.545	3.85361e-81	1.67054e-78	-3.14204	down	3.14204	up	yes	OK	PREDICTED: fasciclin-like arabinogalactan protein 17 [Vitis vinifera]	RecName: Full=Fasciclin-like arabinogalactan protein 18; Flags: Precursor [Arabidopsis thaliana]	_	_	_
comp70617_c0	25.5	2	3.37	0.21	5.01983e-07	8.87804e-06	-3.13995	down	3.13995	up	yes	OK	hypothetical protein CARUB_v10014116mg [Capsella rubella]	RecName: Full=Probable sugar phosphate/phosphate translocator At3g14410 [Arabidopsis thaliana]	SubName: Full=Chromosome undetermined scaffold_203, whole genome shotgun sequence;	_	_
comp66731_c0	201	16.5	20.68	1.36	1.95554e-34	2.19468e-32	-3.13168	down	3.13168	up	yes	OK	PREDICTED: uncharacterized protein LOC103400907 [Malus domestica]	_	_	_	_
comp32751_c0	9032.86	746	824.08	102.3	5.46654e-121	5.39117e-118	-3.1309	down	3.1309	up	yes	OK	uncharacterized protein LOC100305865 precursor [Glycine max]	RecName: Full=Uclacyanin-2; AltName: Full=Blue copper-binding protein II; Short=BCB II; AltName: Full=Phytocyanin 2; AltName: Full=Uclacyanin-II; Flags: Precursor [	SubName: Full=Chromosome chr14 scaffold_21, whole genome shotgun sequence;	_	PF02298.12|Cu_bind_like|Plastocyanin-like domain|m.50214:51-129
comp75320_c0	236.995	19.5	10.795	1.275	3.28404e-27	2.67114e-25	-3.1296	down	3.1296	up	yes	OK	hypothetical protein VITISV_015452 [Vitis vinifera]	RecName: Full=Putative glycosyltransferase 7; Short=AtGT7 [Arabidopsis thaliana]	hypothetical protein	_	PF05637.7|Glyco_transf_34|galactosyl transferase GMA12/MNN10 family|m.86473:123-392
comp90082_c0	49.5	4	1.28	0.39	7.1481e-08	1.42271e-06	-3.12934	down	3.12934	up	yes	OK	hypothetical protein MIMGU_mgv1a000415mg [Erythranthe guttata]	RecName: Full=Cellulose synthase-like protein D5; Short=AtCslD5 [Arabidopsis thaliana]	annotation not avaliable	E2.4.2.24	PF03552.9|Cellulose_synt|Cellulose synthase|m.23638:387-850;PF14570.1|zf-RING_4|RING/Ubox like zinc-binding domain|m.23638:147-191
comp88705_c0	128	10.5	5.8	0.375	1.94499e-26	1.51485e-24	-3.12809	down	3.12809	up	yes	OK	LIGULELESS1 protein, putative [Ricinus communis]	RecName: Full=Squamosa promoter-binding-like protein 12 [Oryza sativa Japonica Group]	SubName: Full=Chromosome chr1 scaffold_136, whole genome shotgun sequence;	_	PF03110.9|SBP|SBP domain|m.92036:152-229
comp92793_c0	1774.99	147	72.935	12.79	1.508e-60	4.00594e-58	-3.12614	down	3.12614	up	yes	OK	hypothetical protein CICLE_v10028242mg [Citrus clementina]	RecName: Full=Uncharacterized protein At4g06744; Flags: Precursor [Arabidopsis thaliana]	hypothetical protein	_	PF00560.28|LRR_1|Leucine Rich Repeat|m.27974:29-48;PF13516.1|LRR_6|Leucine Rich repeat|m.27974:25-44
comp97195_c0	663.98	55	21.125	2.83	2.62391e-45	4.37672e-43	-3.12437	down	3.12437	up	yes	OK	PREDICTED: interactor of constitutive active ROPs 2, chloroplastic-like isoform X2 [Malus domestica]	RecName: Full=Interactor of constitutive active ROPs 2, chloroplastic; AltName: Full=ROP-interactive partner 2; Flags: Precursor	_	_	_
comp80863_c0	37	3	3.525	0.23	6.73179e-10	1.69308e-08	-3.11365	down	3.11365	up	yes	OK	keto acyl-acyl carrier protein synthase II [Carthamus tinctorius]	RecName: Full=3-oxoacyl-[acyl-carrier-protein]	_	fabF	PF00109.21|ketoacyl-synt|Beta-ketoacyl synthase, N-terminal domain|m.75454:131-201
comp116484_c0	31	2.5	7.555	0.49	6.26798e-09	1.42268e-07	-3.1128	down	3.1128	up	yes	OK	PREDICTED: protein IRX15-LIKE-like [Malus domestica]	RecName: Full=Protein IRX15-LIKE [Arabidopsis thaliana]	_	_	_
comp99917_c0	31	2.5	11.785	0.77	6.28049e-09	1.42492e-07	-3.1128	down	3.1128	up	yes	OK	_	_	_	_	_
comp41743_c0	25	2	1.44	0.09	4.512e-07	8.043e-06	-3.11154	down	3.11154	up	yes	OK	AMP-activated protein kinase, gamma regulatory subunit, putative [Ricinus communis]	RecName: Full=SNF1-related protein kinase regulatory subunit gamma-like PV42b; Short=AtPV42b; AltName: Full=AKIN subunit gamma-like PV42b; AltName: Full=CBS domain	SubName: Full=Chromosome chr9 scaffold_104, whole genome shotgun sequence;	_	PF00571.23|CBS|CBS domain|m.4605:43-121;PF00571.23|CBS|CBS domain|m.4605:331-378
comp83615_c0	108.505	9	8.35	2.43	8.46336e-14	3.02142e-12	-3.10995	down	3.10995	up	yes	OK	_	_	_	_	_
comp86210_c0	19	1.5	0.895	0.055	9.47071e-06	0.000139639	-3.1095	down	3.1095	up	yes	OK	PREDICTED: uncharacterized protein LOC101314016 [Fragaria vesca subsp. vesca]	_	_	_	PF03140.10|DUF247|Plant protein of unknown function|m.89105:48-444
comp77657_c0	19	1.5	3.015	0.19	1.10244e-05	0.000160657	-3.1095	down	3.1095	up	yes	OK	hypothetical protein CICLE_v10022926mg [Citrus clementina]	_	_	_	_
comp87786_c0	19	1.5	1.45	0.09	1.11207e-05	0.00016194	-3.1095	down	3.1095	up	yes	OK	unnamed protein product [Vitis vinifera]	RecName: Full=Protein kinase PVPK-1	_	_	_
comp46804_c0	84.5	7	8.985	1.895	8.87144e-13	2.90187e-11	-3.10765	down	3.10765	up	yes	OK	mannan synthase [Coffea canephora]	RecName: Full=Probable mannan synthase 9; AltName: Full=Cellulose synthase-like protein A9; AltName: Full=OsCslA9 [Oryza sativa Japonica Group]	_	CSLA	_
comp55513_c0	596.04	50	219.585	28.83	2.49153e-44	4.01171e-42	-3.10576	down	3.10576	up	yes	OK	aquaporin PIP2 [Chrysanthemum x morifolium]	RecName: Full=Aquaporin PIP2-7; AltName: Full=Plasma membrane intrinsic protein 2-7; AltName: Full=ZmPIP2-7; AltName: Full=ZmPIP2;7 [Zea mays]	_	PIP	_
comp45169_c0	13	1	2.455	0.125	0.000764744	0.00770181	-3.10559	down	3.10559	up	yes	OK	unnamed protein product [Coffea canephora]	_	_	_	_
comp274286_c0	13	1	1.105	0.07	0.000795126	0.00797826	-3.10559	down	3.10559	up	yes	OK	PREDICTED: NAD(P)H-quinone oxidoreductase subunit M, chloroplastic-like [Solanum lycopersicum]	RecName: Full=NAD(P)H-quinone oxidoreductase subunit M, chloroplastic; AltName: Full=NAD(P)H dehydrogenase I subunit M; Short=NDH-1 subunit M; Short=NDH-M; Flags:	SubName: Full=Chromosome chr18 scaffold_1, whole genome shotgun sequence;; NDH-1 shuttles el [...]	_	PF10664.4|NdhM|Cyanobacterial and plastid NDH-1 subunit M|m.36366:90-198
comp80750_c0	13	1	1.84	0.115	0.000854961	0.00852013	-3.10559	down	3.10559	up	yes	OK	hypothetical protein VITISV_029656 [Vitis vinifera]	_	_	_	_
comp76128_c0	13	1	1.69	0.105	0.000968123	0.00953583	-3.10559	down	3.10559	up	yes	OK	_	_	_	_	_
comp98818_c0	952.5	80	71.76	8.485	7.30593e-57	1.74672e-54	-3.1051	down	3.1051	up	yes	OK	unnamed protein product [Coffea canephora]	_	_	DNAJC9	_
comp85934_c0	66.5	5.5	7.05	0.45	1.63845e-16	7.16964e-15	-3.10485	down	3.10485	up	yes	OK	unnamed protein product [Vitis vinifera]	_	SubName: Full=Chromosome undetermined scaffold_521, whole genome shotgun sequence;	_	_
comp80563_c0	1219	102.5	121.925	18.065	1.17881e-60	3.14204e-58	-3.10382	down	3.10382	up	yes	OK	putative aquaporin [Vitis vinifera]	RecName: Full=Aquaporin PIP2-7; AltName: Full=Plasma membrane intrinsic protein 2-7; Short=AtPIP2;7; AltName: Full=Plasma membrane intrinsic protein 3; AltName: Fu	SubName: Full=Chromosome chr3 scaffold_8, whole genome shotgun sequence;	PIP	PF00230.15|MIP|Major intrinsic protein|m.75940:1-175
comp91683_c0	10195.7	860.15	1012.59	145.235	6.66863e-131	8.35134e-128	-3.10049	down	3.10049	up	yes	OK	caffeoyl CoA O-methyltransferase [Carthamus tinctorius]	RecName: Full=Caffeoyl-CoA O-methyltransferase; AltName: Full=Trans-caffeoyl-CoA 3-O-methyltransferase; Short=CCoAMT; Short=CCoAOMT [Zinnia violacea]	SubName: Full=Chromosome chr7 scaffold_20, whole genome shotgun sequence;	E2.1.1.104	PF01596.12|Methyltransf_3|O-methyltransferase|m.20456:32-243;PF13578.1|Methyltransf_24|Methyltransferase domain|m.20456:81-188
comp97116_c0	563.95	47.5	55.735	10.99	1.03608e-37	1.32486e-35	-3.10001	down	3.10001	up	yes	OK	unnamed protein product [Coffea canephora]	RecName: Full=Auxin-induced protein X10A [Glycine max]	auxin-responsive protein, putative; auxin-responsive protein, putative; FUNCTIONS IN: molecu [...]	SAUR	_
comp96753_c1	143	12	9.715	2.415	2.13689e-19	1.12546e-17	-3.09693	down	3.09693	up	yes	OK	_	_	_	_	_
comp102264_c0	66	5.5	28.11	1.91	9.35312e-15	3.59441e-13	-3.09398	down	3.09398	up	yes	OK	strictosidine beta-D-glucosidase, partial [Mitragyna speciosa]	RecName: Full=Raucaffricine-O-beta-D-glucosidase; Short=Raucaffricine beta-glucosidase; Short=RsRG; AltName: Full=Vomilenine glucosyltransferase; Short=RsVGT [Rauvol	_	E3.2.1.21	_
comp105031_c0	184.005	15.5	25.99	5.22	8.08878e-21	4.65146e-19	-3.09389	down	3.09389	up	yes	OK	_	_	_	_	_
comp56699_c0	290	24.5	9.4	1.42	7.68156e-28	6.43367e-26	-3.09288	down	3.09288	up	yes	OK	unnamed protein product [Coffea canephora]	RecName: Full=Potassium transporter 2; Short=AtKT2; Short=AtKUP2; Short=AtPOT2 [Arabidopsis thaliana]	_	kup	PF02705.11|K_trans|K+ potassium transporter|m.76756:20-199;PF02705.11|K_trans|K+ potassium transporter|m.76757:2-185
comp74271_c0	60	5	1.9	0.165	2.16089e-14	8.10304e-13	-3.0916	down	3.0916	up	yes	OK	PREDICTED: neutral ceramidase-like [Citrus sinensis]	RecName: Full=Neutral ceramidase; Short=N-CDase; Short=NCDase; AltName: Full=Acylsphingosine deacylase; AltName: Full=N-acylsphingosine amidohydrolase; Flags: Pre	_	ASAH2	PF04734.8|Ceramidase_alk|Neutral/alkaline non-lysosomal ceramidase|m.85593:23-743
comp33517_c0	124.5	10.5	12.28	2.03	1.54094e-16	6.76924e-15	-3.08814	down	3.08814	up	yes	OK	unnamed protein product [Coffea canephora]	RecName: Full=Glucomannan 4-beta-mannosyltransferase 2; AltName: Full=Cellulose synthase-like protein A2; Short=AtCslA2; AltName: Full=Glucomannan synthase; AltNam	_	CSLA	_
comp76120_c0	24.5	2	6.545	0.43	1.01029e-06	1.71897e-05	-3.08257	down	3.08257	up	yes	OK	PREDICTED: uncharacterized protein LOC103323242 [Prunus mume]	_	_	_	_
comp279055_c0	24.5	2	1.33	0.085	1.37865e-06	2.30546e-05	-3.08257	down	3.08257	up	yes	OK	unnamed protein product [Vitis vinifera]	_	_	_	_
comp58597_c0	42	3.5	6.055	2.075	1.11418e-06	1.88638e-05	-3.08044	down	3.08044	up	yes	OK	hypothetical protein JCGZ_03471 [Jatropha curcas]	RecName: Full=Vesicle-associated protein 2-1; AltName: Full=Plant VAP homolog 21; Short=AtPVA21; AltName: Full=VAMP-associated protein 2-1; Contains: RecName: Full	hypothetical protein	_	_
comp110062_c0	53.5	4.5	7.765	0.525	6.20729e-12	1.896e-10	-3.07531	down	3.07531	up	yes	OK	unnamed protein product [Vitis vinifera]	RecName: Full=BAG family molecular chaperone regulator 1; AltName: Full=Bcl-2-associated athanogene 1 [Arabidopsis thaliana]	_	_	PF02179.11|BAG|BAG domain|m.1423:3-45
comp114060_c0	18.5	1.5	4.34	0.285	9.13378e-06	0.00013505	-3.07132	down	3.07132	up	yes	OK	PREDICTED: probable inactive receptor kinase At4g23740-like isoform X1 [Solanum tuberosum]	RecName: Full=Probable inactive receptor kinase At4g23740; Flags: Precursor [Arabidopsis thaliana]	_	_	_
comp69694_c0	18.5	1.5	5.12	0.335	9.13888e-06	0.0001351	-3.07132	down	3.07132	up	yes	OK	_	_	_	_	_
comp15762_c0	18.435	1.5	0.995	0.065	9.82401e-06	0.000144309	-3.07132	down	3.07132	up	yes	OK	PREDICTED: uncharacterized protein LOC100779750 isoform X2 [Glycine max]	_	_	_	_
comp107256_c0	547	47	21.14	2.385	3.22504e-43	5.03854e-41	-3.0711	down	3.0711	up	yes	OK	Phospholipase C 4 precursor, putative [Ricinus communis]	RecName: Full=Non-specific phospholipase C6; Flags: Precursor [Arabidopsis thaliana]	hypothetical protein	plcC	PF04185.9|Phosphoesterase|Phosphoesterase family|m.77175:37-398
comp96796_c0	192.5	16.5	13.2	0.88	8.87057e-34	9.60029e-32	-3.06938	down	3.06938	up	yes	OK	basix helix-loop-helix family protein [Populus trichocarpa]	RecName: Full=Transcription factor bHLH36; AltName: Full=Basic helix-loop-helix protein 36; Short=AtbHLH36; Short=bHLH 36; AltName: Full=Transcription factor EN 6;	_	_	PF00010.21|HLH|Helix-loop-helix DNA-binding domain|m.66292:84-132
comp74289_c0	30	2.5	3.895	0.35	1.14227e-08	2.51035e-07	-3.06572	down	3.06572	up	yes	OK	hypothetical protein JCGZ_26314 [Jatropha curcas]	RecName: Full=Cyclin-U4-1; Short=CycU4;1; AltName: Full=Cyclin-P4.1; Short=CycP4;1 [Arabidopsis thaliana]	hypothetical protein	_	PF08613.6|Cyclin|Cyclin|m.86466:33-144;PF00134.18|Cyclin_N|Cyclin, N-terminal domain|m.86466:49-145
comp86080_c0	70.5	6	6.92	0.47	4.39601e-17	1.99214e-15	-3.06566	down	3.06566	up	yes	OK	PREDICTED: LOW QUALITY PROTEIN: putative methylesterase 11, chloroplastic [Malus domestica]	RecName: Full=Protein SPIRAL1-like 4 [Arabidopsis thaliana]	_	_	_
comp31274_c0	41.5	3.5	4.255	1.535	1.80085e-06	2.95511e-05	-3.06322	down	3.06322	up	yes	OK	_	_	_	_	_
comp85892_c0	185.35	16	11.33	0.73	2.01889e-33	2.14958e-31	-3.0601	down	3.0601	up	yes	OK	_	_	_	_	_
comp93179_c0	312.015	27	15.745	1.7	6.19366e-33	6.48092e-31	-3.05871	down	3.05871	up	yes	OK	beta-galactosidase STBG3 [Solanum lycopersicum]	RecName: Full=Beta-galactosidase; AltName: Full=Acid beta-galactosidase; Short=Lactase; AltName: Full=Exo-(1--)4)-beta-D-galactanase; Flags: Precursor [Solanum lycop	_	_	PF02140.13|Gal_Lectin|Galactose binding lectin domain|m.28976:295-372
comp85286_c0	81.56	7	7.58	0.52	1.72415e-18	8.62589e-17	-3.05559	down	3.05559	up	yes	OK	hypothetical protein EUGRSUZ_F02085 [Eucalyptus grandis]	_	SAUR family protein	SAUR	PF02519.9|Auxin_inducible|Auxin responsive protein|m.78292:20-113
comp37387_c0	24.07	2	2.72	0.18	3.52263e-06	5.5585e-05	-3.05299	down	3.05299	up	yes	OK	_	_	_	_	_
comp41849_c0	24	2	1.535	0.88	0.00172838	0.0160089	-3.05299	down	3.05299	up	yes	OK	_	_	_	_	_
comp100431_c0	219.035	19.1	70.73	17.125	1.60765e-21	9.52958e-20	-3.05299	down	3.05299	up	yes	OK	cold-shock protein [Labrenzia cold shock protein [Stappia aggregata IAM 12614]	RecName: Full=Abscisic acid and environmental stress-inducible protein	_	HNRNPF_H	_
comp97347_c0	2031.22	177	47.705	5.01	6.07185e-73	2.16765e-70	-3.05274	down	3.05274	up	yes	OK	unnamed protein product [Vitis vinifera]	_	_	_	PF10358.4|NT-C2|N-terminal C2 in EEIG1 and EHBP1 proteins|m.61024:20-141
comp46686_c0	98.5	8.5	10.85	0.75	1.37272e-21	8.21102e-20	-3.05213	down	3.05213	up	yes	OK	PREDICTED: uncharacterized protein LOC100816240 [Glycine max]	_	SAUR family protein	_	PF02519.9|Auxin_inducible|Auxin responsive protein|m.18538:60-122
comp95935_c0	3420.22	298.575	89.32	11.91	1.06043e-87	5.29523e-85	-3.05087	down	3.05087	up	yes	OK	Myosin-9, putative [Ricinus Myosin-9, putative [Ricinus communis]	RecName: Full=Filament-like plant protein 7; Short=AtFPP7 [Arabidopsis thaliana]	_	_	PF05911.6|DUF869|Plant protein of unknown function (DUF869)|m.7056:1-265;PF05911.6|DUF869|Plant protein of unknown function (DUF869)|m.7056:275-691
comp129756_c0	75.5	6.5	6.05	1.39	1.37221e-11	4.07926e-10	-3.05075	down	3.05075	up	yes	OK	unnamed protein product [Coffea canephora]	RecName: Full=Ubiquitin-conjugating enzyme E2 20; AltName: Full=Ubiquitin carrier protein 20 [Arabidopsis thaliana]	RecName: Full=Ubiquitin carrier protein; EC=6.3.2.-;	UBE2C, UBC11	PF00179.21|UQ_con|Ubiquitin-conjugating enzyme|m.90548:91-225
comp59999_c0	6561.97	573	1320.33	164.85	2.29306e-102	1.58698e-99	-3.05042	down	3.05042	up	yes	OK	chitinase [Mikania micrantha]	RecName: Full=Chitinase-like protein 2; Short=AtCTL2; Flags: Precursor [Arabidopsis thaliana]	_	_	_
comp142351_c0	12.5	1	2.93	0.19	0.000802263	0.00804373	-3.04965	down	3.04965	up	yes	OK	GDSL-like Lipase/Acylhydrolase superfamily protein, putative [Theobroma cacao]	RecName: Full=GDSL esterase/lipase At1g28580; AltName: Full=Extracellular lipase At1g28580; Flags: Precursor [Arabidopsis thaliana]	_	_	_
comp65992_c0	12.5	1	3.125	0.2	0.000853474	0.00850746	-3.04965	down	3.04965	up	yes	OK	hypothetical protein VITISV_021650 [Vitis vinifera]	RecName: Full=Lysine histidine transporter-like 8; AltName: Full=Amino acid transporter-like protein 1 [Arabidopsis thaliana]	_	_	PF01490.13|Aa_trans|Transmembrane amino acid transporter protein|m.26794:3-117
comp47364_c0	12.5	1	3.72	0.24	0.000853645	0.00850809	-3.04965	down	3.04965	up	yes	OK	hypothetical protein MIMGU_mgv1a017976mg [Erythranthe guttata]	RecName: Full=Zeatin O-xylosyltransferase; AltName: Full=Zeatin O-beta-D-xylosyltransferase [Phaseolus vulgaris]	_	CISZOG	PF00201.13|UDPGT|UDP-glucoronosyl and UDP-glucosyl transferase|m.18577:23-77
comp45662_c0	12.5	1	4.49	0.29	0.00094788	0.00935162	-3.04965	down	3.04965	up	yes	OK	putative HMG-CoA synthase 1 [Artemisia annua]	RecName: Full=Hydroxymethylglutaryl-CoA synthase; Short=HMG-CoA synthase; AltName: Full=3-hydroxy-3-methylglutaryl coenzyme A synthase; AltName: Full=Protein EMBRYO	_	E2.3.3.10	_
comp65678_c0	12.5	1	1.74	0.11	0.00110949	0.0108015	-3.04965	down	3.04965	up	yes	OK	hypothetical protein MIMGU_mgv1a015957mg [Erythranthe guttata]	RecName: Full=Late embryogenesis abundant protein 76; Short=LEA 76	_	_	_
comp36115_c0	12.5	1	1.2	0.075	0.00110964	0.0108017	-3.04965	down	3.04965	up	yes	OK	unnamed protein product [Coffea canephora]	RecName: Full=Pectinesterase 2; Short=PE 2; AltName: Full=Pectin methylesterase; Flags: Precursor [Citrus sinensis]	RecName: Full=Pectinesterase; EC=3.1.1.11;	E3.1.1.11	PF01095.14|Pectinesterase|Pectinesterase|m.18744:3-230
comp80996_c0	12.5	1	1.115	0.07	0.00111936	0.0108909	-3.04965	down	3.04965	up	yes	OK	_	_	_	_	_
comp44127_c0	121	10.5	9.085	0.63	1.04446e-25	7.79607e-24	-3.04705	down	3.04705	up	yes	OK	Transcription factor [Theobroma Transcription factor [Theobroma cacao]	_	_	_	_
comp38704_c0	320	28	22.675	1.55	6.88601e-44	1.09533e-41	-3.04295	down	3.04295	up	yes	OK	hypothetical protein MIMGU_mgv1a021791mg [Erythranthe guttata]	RecName: Full=BTB/POZ domain-containing protein At3g56230 [Arabidopsis thaliana]	SubName: Full=Chromosome chr13 scaffold_48, whole genome shotgun sequence;	SPOP	PF00651.26|BTB|BTB/POZ domain|m.4329:93-197
comp48636_c0	29.5	2.5	1.62	0.985	0.00019203	0.00221176	-3.04159	down	3.04159	up	yes	OK	PREDICTED: monoacylglycerol lipase ABHD6 [Vitis vinifera]	_	SubName: Full=Chromosome chr12 scaffold_103, whole genome shotgun sequence;	_	PF12697.2|Abhydrolase_6|Alpha/beta hydrolase family|m.96077:52-293;PF12695.2|Abhydrolase_5|Alpha/beta hydrolase family|m.96077:52-282;PF00561.15|Abhydrolase_1|alpha/beta hydrolase fold|m.96077:77-295
comp71358_c0	46.5	4	5.26	0.365	7.74468e-12	2.34202e-10	-3.03941	down	3.03941	up	yes	OK	hypothetical protein JCGZ_23019 [Jatropha curcas]	RecName: Full=Pathogenesis-related protein PR-1; Flags: Precursor [Medicago truncatula]	SubName: Full=Chromosome chr11 scaffold_56, whole genome shotgun sequence;	_	PF00188.21|CAP|Cysteine-rich secretory protein family|m.19602:46-165
comp71266_c0	52	4.5	7.02	0.49	2.28741e-13	7.86361e-12	-3.0344	down	3.0344	up	yes	OK	conserved hypothetical protein [Ricinus communis]	_	_	_	_
comp82652_c0	52	4.5	8.885	0.62	1.56923e-11	4.63526e-10	-3.0344	down	3.0344	up	yes	OK	PREDICTED: bifunctional epoxide hydrolase 2-like [Solanum lycopersicum]	_	hypothetical protein	_	_
comp76561_c0	35	3	6.855	0.47	4.55342e-09	1.04768e-07	-3.0338	down	3.0338	up	yes	OK	_	_	_	_	_
comp30542_c0	18	1.5	3.165	0.25	2.09016e-05	0.000289565	-3.0321	down	3.0321	up	yes	OK	Uncharacterized protein TCM_029650 [Theobroma cacao]	_	_	_	_
comp154797_c0	74.5	6.5	4.705	1.095	2.62085e-11	7.54661e-10	-3.03155	down	3.03155	up	yes	OK	hypothetical protein PRUPE_ppa017396mg [Prunus persica]	_	_	_	_
comp86129_c0	204	18	16.205	3.075	2.07316e-22	1.28287e-20	-3.02826	down	3.02826	up	yes	OK	PREDICTED: proline-rich receptor-like protein kinase PERK12-like [Solanum tuberosum]	_	_	_	_
comp33700_c0	40.5	3.5	11.13	4.195	2.68119e-06	4.28822e-05	-3.02815	down	3.02815	up	yes	OK	Pheophorbide a oxygenase [Medicago truncatula]	RecName: Full=Protochlorophyllide-dependent translocon component 52, chloroplastic; AltName: Full=ACD1-like protein; AltName: Full=Protein TIC 55-IV; AltName: Full	_	_	PF08417.7|PaO|Pheophorbide a oxygenase|m.50482:51-108
comp75720_c0	1976.5	175.5	221.635	29.475	3.17365e-75	1.2038e-72	-3.02577	down	3.02577	up	yes	OK	PREDICTED: uncharacterized protein LOC100264479 [Vitis vinifera]	_	hypothetical protein	_	PF14368.1|LTP_2|Probable lipid transfer|m.86206:36-124;PF00234.17|Tryp_alpha_amyl|Protease inhibitor/seed storage/LTP family|m.86206:51-118
comp72241_c0	23.5	2	3.18	0.175	1.54586e-06	2.5655e-05	-3.02281	down	3.02281	up	yes	OK	_	_	_	_	_
comp88793_c0	394	35	22.9	3.81	1.66194e-33	1.77431e-31	-3.0221	down	3.0221	up	yes	OK	aquaporin protein 23 [Camellia sinensis]	RecName: Full=Probable aquaporin TIP3-1; AltName: Full=Tonoplast intrinsic protein 3-1; Short=OsTIP3;1 [Oryza sativa Japonica Group]	aquaporin, MIP family, PIP subfamily	_	PF00230.15|MIP|Major intrinsic protein|m.93047:57-291
comp32241_c0	130	11.5	27.08	4.495	5.19836e-17	2.34363e-15	-3.02043	down	3.02043	up	yes	OK	unnamed protein product [Coffea canephora]	_	hypothetical protein	_	_
comp75932_c0	79.495	7	7.74	0.545	1.49939e-18	7.51093e-17	-3.01981	down	3.01981	up	yes	OK	PREDICTED: 21 kDa protein-like [Solanum lycopersicum]	RecName: Full=21 kDa protein; AltName: Full=1.2 protein; Flags: Precursor	SubName: Full=Putative uncharacterized protein (Chromosome chr1 scaffold_5, whole genome sho [...]	_	PF04043.10|PMEI|Plant invertase/pectin methylesterase inhibitor|m.86301:40-197
comp81132_c0	29	2.5	1.64	0.11	5.58027e-08	1.12831e-06	-3.01705	down	3.01705	up	yes	OK	_	_	_	_	_
comp92129_c0	7955.46	711.705	436.64	57.465	4.47244e-110	3.42585e-107	-3.01595	down	3.01595	up	yes	OK	hypothetical protein POPTR_0016s06680g [Populus trichocarpa]	RecName: Full=Fasciclin-like arabinogalactan protein 17; Flags: Precursor [Arabidopsis thaliana]	hypothetical protein	_	PF02469.17|Fasciclin|Fasciclin domain|m.35260:122-260;PF02469.17|Fasciclin|Fasciclin domain|m.35260:377-434
comp83219_c0	174	15.5	12.725	4.46	6.6129e-17	2.96779e-15	-3.01334	down	3.01334	up	yes	OK	RAB GTPase A3 [Theobroma cacao]	RecName: Full=Ras-related protein RABA3; Short=AtRABA3 [Arabidopsis thaliana]	SubName: Full=Chromosome chr15 scaffold_37, whole genome shotgun sequence;	_	PF00071.17|Ras|Ras family|m.85247:32-192;PF08477.8|Miro|Miro-like protein|m.85247:32-146;PF00025.16|Arf|ADP-ribosylation factor family|m.85247:30-190
comp98682_c0	2293.36	205.5	730.415	108.78	1.63363e-73	5.96705e-71	-3.01282	down	3.01282	up	yes	OK	S-adenosylmethionine synthetase 2 [Theobroma cacao]	RecName: Full=S-adenosylmethionine synthase; Short=AdoMet synthase; AltName: Full=Methionine adenosyltransferase; Short=MAT	_	metK	_
comp61519_c0	134.5	12	9.675	1.56	2.13909e-18	1.06077e-16	-3.00862	down	3.00862	up	yes	OK	PREDICTED: gamma-interferon-inducible lysosomal thiol reductase-like [Solanum tuberosum]	RecName: Full=Gamma-interferon-inducible lysosomal thiol reductase; AltName: Full=IFI30 protein; Flags: Precursor	_	IFI30, GILT	PF03227.11|GILT|Gamma interferon inducible lysosomal thiol reductase (GILT)|m.36042:24-130
comp90851_c0	106.5	9.5	5.025	0.36	7.9118e-23	5.01783e-21	-3.00602	down	3.00602	up	yes	OK	PREDICTED: probably inactive leucine-rich repeat receptor-like protein kinase IMK2 [Vitis vinifera]	RecName: Full=Leucine-rich repeat receptor-like protein kinase PEPR1; AltName: Full=Elicitor peptide 1 receptor 1; Short=PEP1 receptor 1; Flags: Precursor [Arabido	SubName: Full=Chromosome chr7 scaffold_31, whole genome shotgun sequence;	_	PF12799.2|LRR_4|Leucine Rich repeats (2 copies)|m.26211:124-161;PF00560.28|LRR_1|Leucine Rich Repeat|m.26211:149-165;PF13504.1|LRR_7|Leucine rich repeat|m.26211:125-137;PF13504.1|LRR_7|Leucine rich repeat|m.26211:149-161;PF13504.1|LRR_7|Leucine rich repeat|m.26211:173-185;PF13504.1|LRR_7|Leucine rich repeat|m.26211:195-207;PF13504.1|LRR_7|Leucine rich repeat|m.26211:217-230;PF13504.1|LRR_7|Leucin…
comp86291_c0	272.5	24.5	16.265	1.16	2.15024e-39	2.94527e-37	-3.00313	down	3.00313	up	yes	OK	phospholipid/glycerol acyltransferase [Helianthus annuus]	RecName: Full=Glycerol-3-phosphate 2-O-acyltransferase 4; Short=AtGPAT4; AltName: Full=Glycerol-3-phosphate acyltransferase 4 [Arabidopsis thaliana]	hypothetical protein	GPAT	PF01553.16|Acyltransferase|Acyltransferase|m.89936:155-254
comp119113_c0	67.62	6	5.66	0.405	5.57551e-16	2.32993e-14	-3.00306	down	3.00306	up	yes	OK	hypothetical protein MIMGU_mgv1a000936mg [Erythranthe guttata]	RecName: Full=Villin-2 [Arabidopsis thaliana]	_	_	PF00626.17|Gelsolin|Gelsolin repeat|m.19255:78-146;PF00626.17|Gelsolin|Gelsolin repeat|m.19255:214-292
comp94629_c0	427.5	38.5	25.87	5.765	1.30554e-28	1.13565e-26	-3.00268	down	3.00268	up	yes	OK	unnamed protein product [Coffea canephora]	RecName: Full=GDSL esterase/lipase At5g45950; AltName: Full=Extracellular lipase At5g45950; Flags: Precursor [Arabidopsis thaliana]	_	_	PF00657.17|Lipase_GDSL|GDSL-like Lipase/Acylhydrolase|m.13086:1-172
comp86227_c0	78.5	7	4.21	0.8	7.38446e-12	2.23823e-10	-3.00158	down	3.00158	up	yes	OK	PREDICTED: uncharacterized protein LOC100797863 [Glycine max]	_	_	_	_
comp89037_c0	211	19	4.36	0.6	1.41262e-24	9.94214e-23	-2.99934	down	2.99934	up	yes	OK	hypothetical protein POPTR_0001s03400g [Populus trichocarpa]	RecName: Full=Putative leucine-rich repeat receptor-like serine/threonine-protein kinase At2g24130; Flags: Precursor [Arabidopsis thaliana]	hypothetical protein	_	PF00069.20|Pkinase|Protein kinase domain|m.91404:452-734;PF07714.12|Pkinase_Tyr|Protein tyrosine kinase|m.91404:453-735;PF12799.2|LRR_4|Leucine Rich repeats (2 copies)|m.91404:281-317;PF13855.1|LRR_8|Leucine rich repeat|m.91404:130-189;PF13855.1|LRR_8|Leucine rich repeat|m.91404:281-340;PF00560.28|LRR_1|Leucine Rich Repeat|m.91404:106-128;PF00560.28|LRR_1|Leucine Rich Repeat|m.91404:158-176;PF005…
comp61951_c0	1290.66	117	548.76	72.62	2.44902e-62	6.80354e-60	-2.99534	down	2.99534	up	yes	OK	tubulin alpha-2/alpha-4 chain [Arabidopsis thaliana]	RecName: Full=Tubulin alpha-2 chain TBA4_ARATH RecName: Full=Tubulin alpha-4 chain	_	TUBA	_
comp65688_c0	209.95	19	5.705	1.07	1.91341e-22	1.18774e-20	-2.99249	down	2.99249	up	yes	OK	hypothetical protein MIMGU_mgv1a001236mg [Erythranthe guttata]	RecName: Full=Protein LONGIFOLIA 1; AltName: Full=Protein TON1 RECRUITING MOTIF 2 [Arabidopsis thaliana]	_	_	PF14383.1|VARLMGL|DUF761-associated sequence motif|m.26492:189-200
comp94431_c1	122	11	8.66	0.625	3.51005e-24	2.41651e-22	-2.99245	down	2.99245	up	yes	OK	_	_	_	_	PF14364.1|DUF4408|Domain of unknown function (DUF4408)|m.15544:47-78
comp93958_c0	72.5	6.5	4.025	0.27	2.03776e-17	9.43505e-16	-2.99237	down	2.99237	up	yes	OK	PREDICTED: haloalkane dehalogenase [Vitis vinifera]	RecName: Full=Mesoderm-specific transcript protein; AltName: Full=Paternally-expressed gene 1 protein [Mus musculus]	SubName: Full=Chromosome undetermined scaffold_339, whole genome shotgun sequence;	_	PF12697.2|Abhydrolase_6|Alpha/beta hydrolase family|m.31556:30-99
comp79434_c0	28.5	2.5	3.83	0.27	3.81791e-08	7.88333e-07	-2.99208	down	2.99208	up	yes	OK	hypothetical protein POPTR_0004s01650g [Populus trichocarpa]	_	_	_	_
comp29874_c0	23	2	3.39	0.235	3.61125e-06	5.6881e-05	-2.99197	down	2.99197	up	yes	OK	unnamed protein product [Coffea canephora]	RecName: Full=Homocysteine S-methyltransferase 2; AltName: Full=S-methylmethionine:homocysteine methyltransferase 2; Short=AtHMT-2; Short=SMM:Hcy S-methyltransferas	homocysteine s-methyltransferase (EC:2.1.1.10)	mmuM	PF02574.11|S-methyl_trans|Homocysteine S-methyltransferase|m.1550:1-177
comp82270_c0	23	2	3.805	2.305	0.0038495	0.0322586	-2.99197	down	2.99197	up	yes	OK	PREDICTED: E3 ubiquitin-protein ligase RHA1B-like [Solanum lycopersicum]	RecName: Full=Uncharacterized RING finger protein P4H10.07 [Schizosaccharomyces pombe 972h-]	SubName: Full=Chromosome chr15 scaffold_40, whole genome shotgun sequence;	RHA1	PF13639.1|zf-RING_2|Ring finger domain|m.84095:28-72;PF12678.2|zf-rbx1|RING-H2 zinc finger|m.84095:27-72;PF13923.1|zf-C3HC4_2|Zinc finger, C3HC4 type (RING finger)|m.84095:29-71;PF14634.1|zf-RING_5|zinc-RING finger domain|m.84095:28-73;PF00097.20|zf-C3HC4|Zinc finger, C3HC4 type (RING finger)|m.84095:29-71;PF12861.2|zf-Apc11|Anaphase-promoting complex subunit 11 RING-H2 finger|m.84095:39-75
comp88319_c0	17.5	1.5	1.19	0.085	1.87609e-05	0.000262722	-2.99179	down	2.99179	up	yes	OK	Pleckstrin (PH) and lipid-binding START domains-containing protein isoform 1 [Theobroma cacao]	RecName: Full=Protein ENHANCED DISEASE RESISTANCE 2-like [Arabidopsis thaliana]	_	_	PF07059.7|DUF1336|Protein of unknown function (DUF1336)|m.94007:94-302
comp87626_c0	17.5	1.5	3.55	0.31	1.87653e-05	0.000262738	-2.99179	down	2.99179	up	yes	OK	_	_	_	_	_
comp94626_c0	13094.4	1191	391.515	54.5	1.24642e-122	1.27713e-119	-2.99173	down	2.99173	up	yes	OK	PREDICTED: methylenetetrahydrofolate reductase 2-like [Fragaria vesca subsp. vesca]	RecName: Full=Methylenetetrahydrofolate reductase 1; AltName: Full=ZmMTHFR1 [Zea mays]	methylenetetrahydrofolate reductase (EC:1.5.1.20)	metF, MTHFR	PF02219.12|MTHFR|Methylenetetrahydrofolate reductase|m.17907:15-304
comp74155_c0	12	1	1.63	0.1	0.00142429	0.0135193	-2.99144	down	2.99144	up	yes	OK	conserved hypothetical protein [Ricinus communis]	_	_	_	_
comp74284_c0	12	1	3.025	0.215	0.00148398	0.0139949	-2.99144	down	2.99144	up	yes	OK	_	_	_	_	_
comp86580_c0	12	1	0.82	0.055	0.0016105	0.0150157	-2.99144	down	2.99144	up	yes	OK	PREDICTED: kinesin-like protein KIF22-like [Vitis vinifera]	RecName: Full=Kinesin-like protein KIF22 [Mus musculus]	_	KIF22	PF00225.18|Kinesin|Kinesin motor domain|m.87059:56-306
comp75631_c0	12	1	2.21	0.145	0.00182217	0.0167556	-2.99144	down	2.99144	up	yes	OK	PREDICTED: pyruvate kinase, cytosolic isozyme-like [Cicer arietinum]	RecName: Full=Pyruvate kinase, cytosolic isozyme; Short=PK [Nicotiana tabacum]	_	PK, pyk	_
comp87126_c0	236.5	21.5	16.335	1.19	2.64598e-37	3.35088e-35	-2.98642	down	2.98642	up	yes	OK	hypothetical protein PHAVU_002G236500g [Phaseolus vulgaris]	_	annotation not avaliable	_	_
comp91623_c0	982.98	89.97	34.31	5.465	1.15268e-51	2.36216e-49	-2.98085	down	2.98085	up	yes	OK	PREDICTED: cationic amino acid transporter 7, chloroplastic-like [Solanum tuberosum]	RecName: Full=Cationic amino acid transporter 6, chloroplastic; Flags: Precursor [Arabidopsis thaliana]	SubName: Full=Chromosome undetermined scaffold_100, whole genome shotgun sequence;	_	PF13520.1|AA_permease_2|Amino acid permease|m.22423:63-476;PF00324.16|AA_permease|Amino acid permease|m.22423:68-469;PF13906.1|AA_permease_C|C-terminus of AA_permease|m.22423:514-564
comp33701_c0	453	41.5	49.35	7.61	2.74198e-35	3.21448e-33	-2.97827	down	2.97827	up	yes	OK	PREDICTED: leucine-rich repeat extensin-like protein 3-like [Citrus sinensis]	RecName: Full=Leucine-rich repeat extensin-like protein 4; Short=AtLRX4; Short=LRR/EXTENSIN4; AltName: Full=Cell wall hydroxyproline-rich glycoprotein; Flags: Precu	_	_	PF08263.7|LRRNT_2|Leucine rich repeat N-terminal domain|m.50549:85-117
comp31279_c0	50	4.5	5.43	1.72	1.20874e-07	2.33283e-06	-2.97797	down	2.97797	up	yes	OK	unnamed protein product [Coffea canephora]	RecName: Full=Cannabidiolic acid synthase; AltName: Full=CBDA synthase.; Flags: Precursor	_	_	_
comp82562_c0	991.27	91	76.2	8.405	1.10393e-58	2.76497e-56	-2.97735	down	2.97735	up	yes	OK	auxin resistant 1 family protein [Populus trichocarpa]	RecName: Full=Auxin transporter protein 1; AltName: Full=Auxin influx carrier protein 1; AltName: Full=Polar auxin transport inhibitor-resistant protein 1 [Arabidop	_	AUX1, LAX	PF01490.13|Aa_trans|Transmembrane amino acid transporter protein|m.83860:2-95
comp76930_c0	5650.86	519.5	544.125	76.475	8.85961e-107	6.47219e-104	-2.97618	down	2.97618	up	yes	OK	aquaporin [Stevia rebaudiana]	RecName: Full=Aquaporin PIP2-1; AltName: Full=Plasma membrane intrinsic protein 2-1; AltName: Full=ZmPIP2-1; AltName: Full=ZmPIP2;1 [Zea mays]	SubName: Full=Putative uncharacterized protein;	PIP	PF00230.15|MIP|Major intrinsic protein|m.81847:1-171
comp90382_c0	33.5	3	1.585	0.11	2.21944e-08	4.71732e-07	-2.97088	down	2.97088	up	yes	OK	_	_	_	_	_
comp70936_c0	66	6.01	6.41	0.46	2.93711e-15	1.16858e-13	-2.97071	down	2.97071	up	yes	OK	hypothetical protein MIMGU_mgv1a015496mg [Erythranthe guttata]	_	hypothetical protein	_	PF04949.8|Transcrip_act|Transcriptional activator|m.19998:15-168
comp33943_c0	239	22	20.47	1.51	6.06165e-37	7.57918e-35	-2.96857	down	2.96857	up	yes	OK	PREDICTED: uncharacterized protein LOC102594733 [Solanum tuberosum]	_	_	_	PF03168.8|LEA_2|Late embryogenesis abundant protein|m.49773:118-221
comp88876_c0	239.045	22	24.015	2.995	4.10051e-27	3.31473e-25	-2.96857	down	2.96857	up	yes	OK	hypothetical protein L484_022047 [Morus notabilis]	_	_	_	PF00096.21|zf-C2H2|Zinc finger, C2H2 type|m.95503:133-156
comp85584_c0	87.5	8	9.285	1.975	6.9669e-13	2.30401e-11	-2.96792	down	2.96792	up	yes	OK	hypothetical protein MIMGU_mgv1a013009mg [Erythranthe guttata]	_	SubName: Full=Chromosome chr1 scaffold_5, whole genome shotgun sequence;	_	PF08718.6|GLTP|Glycolipid transfer protein (GLTP)|m.77721:97-235
comp32790_c0	254.94	23.5	80.545	6	1.3045e-38	1.74443e-36	-2.96728	down	2.96728	up	yes	OK	PREDICTED: lysine-rich arabinogalactan protein 18-like [Glycine max]	_	_	_	_
comp37283_c0	211.5	19.5	16.275	1.22	1.84884e-34	2.08383e-32	-2.96548	down	2.96548	up	yes	OK	hypothetical protein MIMGU_mgv1a012305mg [Erythranthe guttata]	_	SubName: Full=Chromosome chr14 scaffold_21, whole genome shotgun sequence;	_	PF09366.5|DUF1997|Protein of unknown function (DUF1997)|m.18728:73-243
comp84079_c0	1209.7	112	139.495	16	6.20846e-63	1.77474e-60	-2.96538	down	2.96538	up	yes	OK	arabinogalactan protein [Nicotiana alata]	RecName: Full=Lysine-rich arabinogalactan protein 18; Short=Lys-rich AGP 18; Flags: Precursor [Arabidopsis thaliana]	_	_	_
comp118330_c0	71	6.5	10.59	2.61	1.42342e-10	3.82765e-09	-2.96227	down	2.96227	up	yes	OK	PREDICTED: microtubule-associated protein futsch-like isoform X1 [Solanum PREDICTED: microtubule-associated protein futsch	_	_	_	_
comp63243_c0	52564.6	4891.2	2359.66	317.535	6.40654e-100	4.17733e-97	-2.95898	down	2.95898	up	yes	OK	RecName: Full=2-pyrone synthase; Short=2-PS; AltName: Full=G2ps1 [Gerbera hybrid 2-pyrone synthase [Gerbera hybrid cultivar]	RecName: Full=2-pyrone synthase; Short=2-PS; AltName: Full=G2ps1 [Gerbera hybrid cultivar]	RecName: Full=Chalcone synthase 4; EC=2.3.1.74; AltName: Full=Naringenin-chalcone synthase 4 [...]	CHS	PF00195.14|Chal_sti_synt_N|Chalcone and stilbene synthases, N-terminal domain|m.81517:9-233;PF02797.10|Chal_sti_synt_C|Chalcone and stilbene synthases, C-terminal domain|m.81517:243-392;PF08545.5|ACP_syn_III|3-Oxoacyl-[acyl-carrier-protein (ACP)] synthase III|m.81517:166-232;PF08541.5|ACP_syn_III_C|3-Oxoacyl-[acyl-carrier-protein (ACP)] synthase III C terminal|m.81517:307-390;PF08392.7|FAE1_CUT1_…
comp89762_c0	236.99	22	5.67	1.92	5.34806e-24	3.62808e-22	-2.95645	down	2.95645	up	yes	OK	alpha-amylase, putative [Ricinus communis]	RecName: Full=Alpha-amylase 3, chloroplastic; Short=AtAMY3; AltName: Full=1,4-alpha-D-glucan glucanohydrolase; Flags: Precursor [Arabidopsis thaliana]	annotation not avaliable	_	PF00128.19|Alpha-amylase|Alpha amylase, catalytic domain|m.93049:551-841;PF07821.7|Alpha-amyl_C2|Alpha-amylase C-terminal beta-sheet domain|m.93049:860-919
comp114641_c0	54.5	5	8.875	0.655	4.33116e-13	1.45041e-11	-2.95325	down	2.95325	up	yes	OK	_	_	_	_	_
comp82692_c0	17	1.5	2.355	0.135	3.26807e-05	0.000436353	-2.95032	down	2.95032	up	yes	OK	hypothetical protein PRUPE_ppa005360mg [Prunus persica]	RecName: Full=Serine carboxypeptidase-like 46; Flags: Precursor [Arabidopsis thaliana]	_	SCPL-II	PF00450.17|Peptidase_S10|Serine carboxypeptidase|m.84386:34-182
comp88951_c0	17	1.5	1.46	0.105	3.26925e-05	0.000436437	-2.95032	down	2.95032	up	yes	OK	PREDICTED: uncharacterized protein LOC100254008 [Vitis vinifera]	_	_	_	_
comp75568_c0	16.985	1.5	5.315	0.38	4.07736e-05	0.000536063	-2.95032	down	2.95032	up	yes	OK	PREDICTED: glutamine--tRNA ligase-like [Fragaria vesca subsp. vesca]	RecName: Full=Mannose-6-phosphate isomerase 1; AltName: Full=Phosphohexomutase 1; AltName: Full=Phosphomannose isomerase 1; Short=PMI1; AltName: Full=Protein MATERN	_	E5.3.1.8, manA	_
comp91758_c0	348	32.5	13.89	1.03	7.10102e-45	1.15754e-42	-2.94965	down	2.94965	up	yes	OK	hypothetical protein EUTSA_v10013564mg [Eutrema salsugineum]	_	_	_	PF13178.1|DUF4005|Protein of unknown function (DUF4005)|m.24195:78-159
comp88404_c0	33	3	1.54	0.11	1.26922e-08	2.76547e-07	-2.94928	down	2.94928	up	yes	OK	PREDICTED: multidrug and toxin extrusion protein 1-like [Fragaria vesca subsp. vesca]	RecName: Full=MATE efflux family protein LAL5; AltName: Full=Protein DTX18; AltName: Full=Protein LIKE ALF5 [Arabidopsis thaliana]	SubName: Full=Putative uncharacterized protein (Chromosome chr18 scaffold_1, whole genome sh [...]	TC.MATE, SLC47A, norM, mdtK, dinF	PF01554.13|MatE|MatE|m.95304:2-108;PF01554.13|MatE|MatE|m.95304:169-331
comp82148_c0	81	7.5	4.93	1.105	5.13087e-12	1.57821e-10	-2.94862	down	2.94862	up	yes	OK	PREDICTED: uncharacterized protein LOC101262037 [Solanum lycopersicum]	_	_	_	PF12906.2|RINGv|RING-variant domain|m.85187:98-147
comp102833_c0	251.5	23.5	38.545	2.89	2.32365e-34	2.59673e-32	-2.94735	down	2.94735	up	yes	OK	PREDICTED: uncharacterized protein LOC100852750 [Vitis vinifera]	_	_	DNAJC9	_
comp86431_c0	91.49	8.5	8.21	0.61	7.2467e-20	3.94306e-18	-2.94594	down	2.94594	up	yes	OK	hypothetical protein L484_026570 [Morus notabilis]	_	annotation not avaliable	_	PF03018.9|Dirigent|Dirigent-like protein|m.87927:46-183
comp78798_c0	793.85	74.5	26.765	4.455	9.51454e-47	1.6462e-44	-2.94518	down	2.94518	up	yes	OK	PREDICTED: uncharacterized protein LOC101268327 [Solanum lycopersicum]	RecName: Full=Phosphatidylinositol/phosphatidylcholine transfer protein SFH12; AltName: Full=Protein SEC FOURTEEN HOMOLOGS 12; Short=AtSFH12 [Arabidopsis thaliana]	hypothetical protein	_	PF00650.15|CRAL_TRIO|CRAL/TRIO domain|m.2012:140-305;PF03765.10|CRAL_TRIO_N|CRAL/TRIO, N-terminal domain|m.2012:71-115;PF13716.1|CRAL_TRIO_2|Divergent CRAL/TRIO domain|m.2012:149-308
comp31926_c0	293.5	27.5	37.875	7.59	1.78908e-26	1.39479e-24	-2.9442	down	2.9442	up	yes	OK	PREDICTED: uncharacterized protein LOC102625869 [Citrus sinensis]	_	SubName: Full=Chromosome chr14 scaffold_21, whole genome shotgun sequence;	_	PF12348.3|CLASP_N|CLASP N terminal|m.1234:1-135
comp89912_c0	43.5	4	3.225	0.415	1.40462e-10	3.78226e-09	-2.94351	down	2.94351	up	yes	OK	PREDICTED: beta-galactosidase 16-like [Solanum tuberosum]	RecName: Full=Beta-galactosidase 6; Short=Lactase 6; Flags: Precursor [Arabidopsis thaliana]	hypothetical protein	_	PF01301.14|Glyco_hydro_35|Glycosyl hydrolases family 35|m.94586:35-287;PF02449.10|Glyco_hydro_42|Beta-galactosidase|m.94586:57-188
comp96608_c0	133.5	12.5	8.855	0.41	4.31064e-23	2.78084e-21	-2.93947	down	2.93947	up	yes	OK	unnamed protein product [Coffea canephora]	RecName: Full=Valine N-monooxygenase 1; AltName: Full=Cytochrome P450 79D1	cytochrome P450	CYP79A2	PF00067.17|p450|Cytochrome P450|m.53379:74-534
comp81171_c0	1075.2	101.5	111.33	24.84	2.98794e-44	4.79145e-42	-2.93728	down	2.93728	up	yes	OK	PREDICTED: LOW QUALITY PROTEIN: phenylalanine ammonia-lyase-like [Cucumis sativus]	RecName: Full=Phenylalanine ammonia-lyase	_	E4.3.1.24	PF00221.14|Lyase_aromatic|Aromatic amino acid lyase|m.75009:46-166
comp72727_c0	85.47	8	4.335	0.33	6.08812e-19	3.11098e-17	-2.93462	down	2.93462	up	yes	OK	GDSL-motif lipase/hydrolase family protein [Populus trichocarpa]	RecName: Full=GDSL esterase/lipase At5g45910; AltName: Full=Extracellular lipase At5g45910; Flags: Precursor [Arabidopsis thaliana]	annotation not avaliable	_	PF00657.17|Lipase_GDSL|GDSL-like Lipase/Acylhydrolase|m.749:39-363
comp140325_c0	11.5	1	2.075	0.145	0.00252975	0.0223655	-2.93079	down	2.93079	up	yes	OK	_	_	_	_	_
comp79876_c0	11.5	1	1.685	0.12	0.00252952	0.0223655	-2.93079	down	2.93079	up	yes	OK	unnamed protein product [Coffea canephora]	_	_	_	_
comp60183_c0	11.5	1	2.62	0.15	0.00273799	0.0239861	-2.93079	down	2.93079	up	yes	OK	_	_	_	_	_
comp78685_c0	11.5	1	2.16	0.15	0.00301195	0.0260805	-2.93079	down	2.93079	up	yes	OK	_	_	_	_	_
comp83384_c0	11.5	1	1	0.07	0.0030121	0.0260805	-2.93079	down	2.93079	up	yes	OK	conserved hypothetical protein [Ricinus communis]	RecName: Full=Probable membrane-associated kinase regulator 3 [Arabidopsis thaliana]	_	_	_
comp83712_c0	80	7.5	6.14	0.455	2.36477e-17	1.08916e-15	-2.93073	down	2.93073	up	yes	OK	unnamed protein product [Coffea canephora]	RecName: Full=Thioredoxin-like 1-1, chloroplastic; AltName: Full=Lilium-type thioredoxin 1-1 [Oryza sativa Japonica Group]	SubName: Full=Putative uncharacterized protein (Chromosome chr17 scaffold_12, whole genome s [...]	_	PF00085.15|Thioredoxin|Thioredoxin|m.84321:98-166
comp92038_c0	148.5	14	4.225	0.655	3.41055e-19	1.77028e-17	-2.93072	down	2.93072	up	yes	OK	PREDICTED: uncharacterized protein LOC101268323 [Solanum lycopersicum]	RecName: Full=QWRF motif-containing protein 2 [Arabidopsis thaliana]	_	_	PF04484.7|DUF566|Family of unknown function (DUF566)|m.28425:262-517
comp79223_c0	22	2	2.585	0.19	5.11525e-06	7.87469e-05	-2.92825	down	2.92825	up	yes	OK	cellulose synthase [Boehmeria nivea]	RecName: Full=Cellulose synthase A catalytic subunit 1 [UDP-forming]	_	CESA	PF03552.9|Cellulose_synt|Cellulose synthase|m.2043:142-219
comp66291_c0	3440.7	327	787.805	139.72	1.56127e-79	6.58713e-77	-2.92798	down	2.92798	up	yes	OK	tubulin alpha chain [Carthamus tinctorius]	RecName: Full=Tubulin alpha-1 chain	_	TUBA	PF00091.20|Tubulin|Tubulin/FtsZ family, GTPase domain|m.73915:3-63;PF03953.12|Tubulin_C|Tubulin C-terminal domain|m.73915:101-126
comp101590_c0	237.005	22.5	53.685	15.34	2.61255e-20	1.46498e-18	-2.92418	down	2.92418	up	yes	OK	PREDICTED: vicianin hydrolase-like [Solanum lycopersicum]	RecName: Full=Strictosidine-O-beta-D-glucosidase [Rauvolfia serpentina]	_	E3.2.1.21	PF00232.13|Glyco_hydro_1|Glycosyl hydrolase family 1|m.80366:1-125
comp103094_c0	200	19	22.285	8.5	1.59867e-16	7.01113e-15	-2.92215	down	2.92215	up	yes	OK	Cell surface glycoprotein 1 [Tupaia chinensis]	RecName: Full=Glycine-rich cell wall structural protein 1; Flags: Precursor [Petunia x hybrida]	_	_	_
comp95008_c0	215.265	20.5	8.94	0.68	1.05111e-34	1.20014e-32	-2.92072	down	2.92072	up	yes	OK	PREDICTED: uncharacterized protein LOC102628245 [Citrus sinensis]	_	SubName: Full=Chromosome chr4 scaffold_39, whole genome shotgun sequence;	_	PF03080.10|DUF239|Domain of unknown function (DUF239)|m.15308:203-433;PF14365.1|DUF4409|Domain of unknown function (DUF4409)|m.15308:62-197
comp87543_c0	25074.9	2401.03	981.82	147.69	1.3169e-128	1.50578e-125	-2.91758	down	2.91758	up	yes	OK	PREDICTED: serine hydroxymethyltransferase 4 [Cucumis melo]	RecName: Full=Serine hydroxymethyltransferase 4; Short=AtSHMT4; AltName: Full=Glycine hydroxymethyltransferase 4; AltName: Full=Serine methylase 4 [Arabidopsis tha	RecName: Full=Serine hydroxymethyltransferase; EC=2.1.2.1;; Interconversion of serine and gl [...]	glyA, SHMT	PF00464.14|SHMT|Serine hydroxymethyltransferase|m.86900:35-435
comp110106_c0	37.5	3.5	11.43	0.86	6.6982e-10	1.6857e-08	-2.91753	down	2.91753	up	yes	OK	putative MDR-like P-glycoprotein [Lactuca sativa]	RecName: Full=ABC transporter B family member 19; Short=ABC transporter ABCB.19; Short=AtABCB19; AltName: Full=Multidrug resistance protein 11; AltName: Full=P-gly	_	ABCB1	PF00005.22|ABC_tran|ABC transporter|m.1339:1-101
comp268865_c0	27	2.5	1.15	0.085	1.34373e-07	2.57509e-06	-2.91449	down	2.91449	up	yes	OK	PREDICTED: serine/threonine-protein kinase-like protein At1g28390-like [Solanum tuberosum]	RecName: Full=Serine/threonine-protein kinase-like protein At1g28390; AltName: Full=CRINKLY 4-related kinase [Arabidopsis thaliana]	hypothetical protein	_	PF07714.12|Pkinase_Tyr|Protein tyrosine kinase|m.5377:54-325;PF00069.20|Pkinase|Protein kinase domain|m.5377:54-323
comp42204_c0	27	2.5	1.185	0.09	1.68026e-07	3.18471e-06	-2.91449	down	2.91449	up	yes	OK	PREDICTED: Fanconi anemia group D2 protein homolog isoform X1 [Citrus sinensis]	_	SubName: Full=Chromosome chr12 scaffold_18, whole genome shotgun sequence;	FANCD2	PF14631.1|FancD2|Fanconi anaemia protein FancD2 nuclease|m.74441:187-469
comp44794_c0	27	2.5	2.46	1.29	0.00183603	0.0168576	-2.91449	down	2.91449	up	yes	OK	PREDICTED: BES1/BZR1 homolog protein 4-like [Vitis vinifera]	RecName: Full=BES1/BZR1 homolog protein 4 [Arabidopsis thaliana]	SubName: Full=Putative uncharacterized protein;	_	PF05687.8|DUF822|Plant protein of unknown function (DUF822)|m.90226:1-123
comp69783_c0	178.05	17	8.71	1.26	8.21553e-21	4.71404e-19	-2.91369	down	2.91369	up	yes	OK	PREDICTED: uncharacterized protein LOC101232263, partial [Cucumis sativus]	_	_	_	_
comp32465_c0	6167.01	592.49	747.6	116.87	1.31991e-107	9.82427e-105	-2.91258	down	2.91258	up	yes	OK	hypothetical protein JCGZ_02689 [Jatropha curcas]	RecName: Full=5-methyltetrahydropteroyltriglutamate--homocysteine methyltransferase; AltName: Full=Cobalamin-independent methionine synthase isozyme; AltName: Full=V	_	metE	PF08267.7|Meth_synt_1|Cobalamin-independent synthase, N-terminal domain|m.49804:1-213
comp84883_c0	131	12.5	15.845	2.69	1.08871e-17	5.14656e-16	-2.91223	down	2.91223	up	yes	OK	hypothetical protein CICLE_v10019410mg [Citrus clementina]	RecName: Full=Monocopper oxidase-like protein SKU5; AltName: Full=Skewed roots; Flags: Precursor [Arabidopsis thaliana]	_	_	PF07731.9|Cu-oxidase_2|Multicopper oxidase|m.77558:3-98
comp73740_c0	146.5	14	19.255	1.475	6.04665e-27	4.83837e-25	-2.91118	down	2.91118	up	yes	OK	hypothetical protein VITISV_015696 [Vitis vinifera]	_	_	_	_
comp122905_c0	42.5	4	7.575	2.77	4.51594e-06	7.01091e-05	-2.91007	down	2.91007	up	yes	OK	invertase/pectin methylesterase inhibitor family protein [Populus trichocarpa]	RecName: Full=Leucine-rich repeat extensin-like protein 5; Short=AtLRX5; Short=LRR/EXTENSIN5; AltName: Full=Cell wall hydroxyproline-rich glycoprotein; Flags: Prec	_	_	PF04043.10|PMEI|Plant invertase/pectin methylesterase inhibitor|m.72983:37-154
comp93564_c0	84	8	3.425	0.26	9.98257e-19	5.04868e-17	-2.90913	down	2.90913	up	yes	OK	PREDICTED: putative pectinesterase/pectinesterase inhibitor 22-like [Solanum lycopersicum]	RecName: Full=Putative pectinesterase/pectinesterase inhibitor 22; Includes: RecName: Full=Pectinesterase inhibitor 22; AltName: Full=Pectin methylesterase inhibit	RecName: Full=Pectinesterase; EC=3.1.1.11;	E3.1.1.11	PF01095.14|Pectinesterase|Pectinesterase|m.28786:237-524;PF04043.10|PMEI|Plant invertase/pectin methylesterase inhibitor|m.28786:36-191
comp35188_c0	16.56	1.5	2.07	0.13	5.91352e-05	0.000753633	-2.90762	down	2.90762	up	yes	OK	PREDICTED: probable xyloglucan endotransglucosylase/hydrolase protein 30-like [Vitis vinifera]	RecName: Full=Probable xyloglucan endotransglucosylase/hydrolase protein 30; Short=At-XTH30; Short=XTH-30; Flags: Precursor [Arabidopsis thaliana]	SubName: Full=Chromosome chr2 scaffold_11, whole genome shotgun sequence;	E2.4.1.207	PF00722.16|Glyco_hydro_16|Glycosyl hydrolases family 16|m.19224:2-94;PF06955.7|XET_C|Xyloglucan endo-transglycosylase (XET) C-terminus|m.19224:120-166
comp187968_c0	16.5	1.5	1.25	0.09	5.92e-05	0.000754191	-2.90762	down	2.90762	up	yes	OK	hypothetical protein PRUPE_ppa021341mg [Prunus persica]	_	SubName: Full=Chromosome chr13 scaffold_17, whole genome shotgun sequence;	TFIIF2, GTF2F2, TFG2	PF02270.10|TFIIF_beta|Transcription initiation factor IIF, beta subunit|m.73609:29-127;PF02270.10|TFIIF_beta|Transcription initiation factor IIF, beta subunit|m.73609:125-275
comp35317_c0	16.5	1.5	2.41	0.175	6.35509e-05	0.000806105	-2.90762	down	2.90762	up	yes	OK	PREDICTED: uncharacterized protein LOC102606173 [Solanum tuberosum]	_	_	_	PF04885.8|Stig1|Stigma-specific protein, Stig1|m.19170:12-142
comp82931_c0	1628	157	82.58	11.265	9.49531e-58	2.3338e-55	-2.90655	down	2.90655	up	yes	OK	PREDICTED: 1-aminocyclopropane-1-carboxylate oxidase homolog 11 [Vitis vinifera]	RecName: Full=Feruloyl CoA ortho-hydroxylase 1 [Arabidopsis thaliana]	SubName: Full=Chromosome chr6 scaffold_3, whole genome shotgun sequence;	_	PF14226.1|DIOX_N|non-haem dioxygenase in morphine synthesis N-terminal|m.84445:54-159;PF03171.15|2OG-FeII_Oxy|2OG-Fe(II) oxygenase superfamily|m.84445:206-297
comp96030_c1	291	28	15.85	2.54	3.72518e-27	3.01751e-25	-2.90597	down	2.90597	up	yes	OK	PREDICTED: uncharacterized protein LOC101298841 [Fragaria vesca subsp. vesca]	RecName: Full=Protein trichome birefringence-like 25 [Arabidopsis thaliana]	annotation not avaliable	_	PF13839.1|PC-Esterase|GDSL/SGNH-like Acyl-Esterase family found in Pmr5 and Cas1p|m.63641:49-337;PF14416.1|PMR5N|PMR5 N terminal Domain|m.63641:1-48
comp76250_c0	47.5	4.5	7.035	2.35	4.53473e-07	8.0817e-06	-2.90419	down	2.90419	up	yes	OK	_	_	_	_	_
comp84855_c0	119.5	11.5	6.78	0.52	1.71807e-24	1.19956e-22	-2.89907	down	2.89907	up	yes	OK	RHO guanyl-nucleotide exchange factor 7 [Theobroma cacao]	RecName: Full=Rop guanine nucleotide exchange factor 5; Short=AtRopGEF5; AltName: Full=Rho of plants guanine nucleotide exchange factor 5	hypothetical protein	_	PF03759.8|PRONE|PRONE (Plant-specific Rop nucleotide exchanger)|m.79380:2-285
comp90806_c0	93.5	9	4.97	0.385	1.65627e-20	9.37406e-19	-2.8956	down	2.8956	up	yes	OK	unnamed protein product [Vitis vinifera]	_	_	_	PF07795.6|DUF1635|Protein of unknown function (DUF1635)|m.24464:20-210
comp32017_c0	21.5	2	9.795	0.745	1.01563e-05	0.000148831	-2.8953	down	2.8953	up	yes	OK	phenylalanine ammonia-lyase 1 [Cynara cardunculus var. scolymus]	RecName: Full=Phenylalanine ammonia-lyase 2	_	E4.3.1.24	_
comp94670_c0	2140	208.995	208.425	33.425	2.07913e-73	7.49028e-71	-2.88853	down	2.88853	up	yes	OK	hypothetical protein L484_015591 [Morus notabilis]	RecName: Full=Auxin transporter-like protein 2; AltName: Full=AUX1-like protein 2; AltName: Full=MtLAX2 [Medicago truncatula]	auxin influx carrier component	AUX1, LAX	PF01490.13|Aa_trans|Transmembrane amino acid transporter protein|m.17872:46-254
comp81887_c0	120989	11823.2	2862.32	443.925	3.9873e-139	5.33197e-136	-2.88832	down	2.88832	up	yes	OK	sucrose synthase [Cichorium intybus]	RecName: Full=Sucrose synthase isoform 1; AltName: Full=Sucrose synthase isoform I; AltName: Full=Sucrose-UDP glucosyltransferase 1; AltName: Full=Susy*Dc1 [Daucus c	SubName: Full=Chromosome chr11 scaffold_13, whole genome shotgun sequence;	E2.4.1.13	PF00862.14|Sucrose_synth|Sucrose synthase|m.75674:7-554;PF00534.15|Glycos_transf_1|Glycosyl transferases group 1|m.75674:565-722
comp41962_c0	26.5	2.5	2.015	0.15	2.37182e-07	4.40097e-06	-2.88767	down	2.88767	up	yes	OK	hypothetical protein PHAVU_010G116900g [Phaseolus vulgaris]	_	_	_	_
comp89965_c0	923.905	90.515	42.605	6.135	2.16816e-52	4.61083e-50	-2.88358	down	2.88358	up	yes	OK	PREDICTED: uncharacterized protein LOC100259546 [Vitis vinifera]	_	SubName: Full=Chromosome chr11 scaffold_13, whole genome shotgun sequence;	_	PF06911.7|Senescence|Senescence-associated protein|m.95578:172-352
comp59648_c0	62	6	6.495	0.5	1.08187e-14	4.1395e-13	-2.88071	down	2.88071	up	yes	OK	hypothetical protein L484_022554 [Morus notabilis]	_	SubName: Full=Chromosome chr8 scaffold_106, whole genome shotgun sequence;	_	PF13301.1|DUF4079|Protein of unknown function (DUF4079)|m.3596:60-188
comp34110_c0	123	12	27.985	7.83	5.36851e-15	2.09475e-13	-2.87981	down	2.87981	up	yes	OK	PREDICTED: probable beta-1,4-xylosyltransferase IRX14-like [Cicer arietinum]	RecName: Full=Probable glucuronosyltransferase Os06g0687900 [Oryza sativa Japonica Group]	_	_	PF03360.11|Glyco_transf_43|Glycosyltransferase family 43|m.19185:3-115
comp107884_c0	153.5	15	19.35	1.52	5.06531e-25	3.64633e-23	-2.87963	down	2.87963	up	yes	OK	hypothetical protein VITISV_020872 [Vitis vinifera]	_	_	_	_
comp31211_c0	36.5	3.5	2.355	0.965	1.08014e-05	0.000157687	-2.87869	down	2.87869	up	yes	OK	PREDICTED: QWRF motif-containing protein 2-like [Solanum tuberosum]	RecName: Full=QWRF motif-containing protein 2 [Arabidopsis thaliana]	_	_	_
comp87612_c0	51.5	5	4.7	1.66	2.29214e-07	4.26718e-06	-2.87179	down	2.87179	up	yes	OK	auxin-regulated protein [Zinnia violacea]	RecName: Full=Auxin-responsive protein IAA9; AltName: Full=Indoleacetic acid-induced protein 9 [Arabidopsis thaliana]	_	IAA	PF02309.11|AUX_IAA|AUX/IAA family|m.89021:65-182
comp68425_c0	11	1	0.875	0.065	0.00271163	0.0238108	-2.86748	down	2.86748	up	yes	OK	_	_	_	_	_
comp155453_c0	11	1	2.18	0.16	0.00272092	0.0238737	-2.86748	down	2.86748	up	yes	OK	hypothetical protein CICLE_v10017086mg [Citrus clementina]	RecName: Full=Heavy metal-associated isoprenylated plant protein 26; Short=AtHIPP26; AltName: Full=Farnesylated protein 6; Short=AtFP6; Flags: Precursor [Arabidops	SubName: Full=Chromosome chr1 scaffold_5, whole genome shotgun sequence;	_	_
comp306155_c0	11	1	1.215	0.09	0.00272071	0.0238737	-2.86748	down	2.86748	up	yes	OK	_	_	_	_	_
comp41023_c0	11	1	1.04	0.075	0.0029643	0.0257174	-2.86748	down	2.86748	up	yes	OK	_	_	_	_	_
comp91186_c0	11	1	2.45	0.15	0.00336919	0.028731	-2.86748	down	2.86748	up	yes	OK	_	_	_	_	_
comp78519_c0	11	1	1.005	0.075	0.00336969	0.0287321	-2.86748	down	2.86748	up	yes	OK	PREDICTED: ethylene-responsive transcription factor CRF4 [Vitis vinifera]	RecName: Full=Ethylene-responsive transcription factor CRF4; AltName: Full=Protein CYTOKININ RESPONSE FACTOR 4 [Arabidopsis thaliana]	_	_	PF00847.15|AP2|AP2 domain|m.2285:1-39
comp90908_c0	71.5	7	3.355	0.265	5.85404e-16	2.44245e-14	-2.8671	down	2.8671	up	yes	OK	PREDICTED: chloride channel protein CLC-c-like [Solanum lycopersicum]	RecName: Full=Chloride channel protein CLC-c; Short=AtCLC-c; AltName: Full=CBS domain-containing protein CBSCLC4 [Arabidopsis thaliana]	SubName: Full=Chromosome undetermined scaffold_77, whole genome shotgun sequence;	CLCN7	PF00654.15|Voltage_CLC|Voltage gated chloride channel|m.22276:2-328;PF00571.23|CBS|CBS domain|m.22276:360-419
comp74135_c0	16	1.5	2.49	0.29	6.30034e-05	0.000799547	-2.86362	down	2.86362	up	yes	OK	_	_	_	_	_
comp33558_c0	16	1.5	4.455	0.355	6.79172e-05	0.000857216	-2.86362	down	2.86362	up	yes	OK	_	_	_	_	_
comp64364_c0	16	1.5	1.45	0.11	7.59942e-05	0.000951399	-2.86362	down	2.86362	up	yes	OK	hypothetical protein CICLE_v10028271mg [Citrus clementina]	RecName: Full=Auxin transporter-like protein 5; AltName: Full=AUX1-like protein 5; AltName: Full=MtLAX5	SubName: Full=Putative uncharacterized protein;	AUX1, LAX	PF01490.13|Aa_trans|Transmembrane amino acid transporter protein|m.26457:40-257
comp84598_c0	468.5	46.5	83.735	13.165	1.02165e-34	1.1682e-32	-2.86307	down	2.86307	up	yes	OK	hypothetical protein AMTR_s00044p00088410 [Amborella trichopoda]	RecName: Full=Actin-3	_	ACTF	_
comp29367_c0	21	2	3.955	0.305	9.06353e-06	0.000134087	-2.86159	down	2.86159	up	yes	OK	_	_	_	_	_
comp84577_c0	21	2	1.035	0.08	9.06194e-06	0.000134087	-2.86159	down	2.86159	up	yes	OK	DNA primase isoform 1 [Theobroma cacao]	RecName: Full=DNA primase small subunit; AltName: Full=DNA primase 49 kDa subunit; Short=p49 [Homo sapiens]	RecName: Full=DNA primase; EC=2.7.7.-;	PRI1	PF01896.14|DNA_primase_S|Eukaryotic and archaeal DNA primase small subunit|m.79396:162-396
comp67959_c0	21	2	5.805	0.445	9.9557e-06	0.000146081	-2.86159	down	2.86159	up	yes	OK	TO26-13 [Taraxacum officinale]	_	_	_	_
comp55319_c0	36	3.5	7.43	0.58	2.32073e-09	5.51335e-08	-2.85887	down	2.85887	up	yes	OK	FtsZ1 [Tagetes erecta]	RecName: Full=Cell division protein FtsZ homolog 1, chloroplastic; Short=AtFtsZ1; Short=AtFtsZ1-1; Short=Chloroplast FtsZ; Short=CpFtsZ; AltName: Full=Protein ACCU	_	ftsZ	PF00091.20|Tubulin|Tubulin/FtsZ family, GTPase domain|m.50704:3-137
comp124319_c0	56	5.53	5.96	1.85	4.80175e-08	9.79178e-07	-2.85751	down	2.85751	up	yes	OK	PREDICTED: uncharacterized protein LOC100247918 [Vitis vinifera]	_	_	_	_
comp83595_c1	96	9.5	41.105	14.11	5.43031e-12	1.66512e-10	-2.85649	down	2.85649	up	yes	OK	_	_	_	_	_
comp78162_c0	161	16	32.625	5.105	4.59076e-20	2.53108e-18	-2.85591	down	2.85591	up	yes	OK	_	_	_	_	_
comp133438_c0	135.535	13.5	6.355	1.645	3.71328e-15	1.4641e-13	-2.85076	down	2.85076	up	yes	OK	Eukaryotic aspartyl protease family protein, putative [Theobroma cacao]	RecName: Full=Basic 7S globulin 2; AltName: Full=SBg7S; Short=Bg; Contains: RecName: Full=Basic 7S globulin 2 high kDa subunit; Contains: RecName: Full=Basic 7S gl	_	_	PF14541.1|TAXi_C|Xylanase inhibitor C-terminal|m.86564:263-426;PF14543.1|TAXi_N|Xylanase inhibitor N-terminal|m.86564:47-224
comp84956_c0	125.5	12.5	14.555	2.58	1.60375e-16	7.02948e-15	-2.85042	down	2.85042	up	yes	OK	PREDICTED: uncharacterized protein LOC101216585 [Cucumis sativus]	_	_	_	_
[truncated: 4,497 more rows]

## Sheet: DEGs between stage4 vs stage0
DEGs between stem bending stage 4 vs stage 0
[truncated: 8,370 more rows]

## Sheet: DEGs between stage4 vs stage2
DEGs between stem bending stage 4 vs stage 2
[truncated: 692 more rows]
