# Supplementary material for: Transcriptome profiling of Gerbera hybrida reveals that stem bending is caused by water stress and regulation of abscisic acid
Source: BMC Genomics. 2019 Jul 22;20:600. doi: 10.1186/s12864-019-5961-1 (PMC6647082; doi:10.1186/s12864-019-5961-1)
Supplement: Supplementary file 5 — Significantly enriched GO terms between different stem bending stages. (XLSX 20 kb) [file 12864_2019_5961_MOESM5_ESM.xlsx]

## Sheet: Sheet 1
Significantly enriched GO terms during stem-bending process
Stages	Gene Ontology term	Enrichment P-value (corrected)
stage 2 vs stage 0	glucuronoxylan biosynthetic process	2.4e-08
	lignin catabolic process	3.31e-08
	phenylpropanoid catabolic process	3.31e-08
	secondary cell wall biogenesis	3.42e-08
	pectin catabolic process	3.6e-08
	xylan biosynthetic process	3.94e-08
	protein polymerization	4.4e-08
	cellulose biosynthetic process	5.29e-08
	amino sugar metabolic process	5.29e-08
	cell wall biogenesis	5.29e-08
	xylan metabolic process	6.59e-08
	cell wall polysaccharide biosynthetic process	6.59e-08
	cell wall modification	7.32e-08
	nucleotide-sugar metabolic process	7.53e-08
	microtubule-based movement	7.53e-08
	aminoglycan catabolic process	8.12e-08
	plant-type cell wall biogenesis	8.12e-08
	glucan biosynthetic process	8.65e-08
	cell wall macromolecule biosynthetic process	8.77e-08
	cellular component macromolecule biosynthetic process	8.77e-08
	organic anion transport	9.55e-08
	secondary metabolite biosynthetic process	1.03e-07
	pectin metabolic process	1.05e-07
	galacturonan metabolic process	1.05e-07
	beta-glucan metabolic process	1.07e-07
	hemicellulose metabolic process	1.22e-07
	secondary metabolic process	1.23e-07
	developmental growth involved in morphogenesis	1.3e-07
	alpha-amino acid catabolic process	1.4e-07
	amine biosynthetic process	1.4e-07
	aminoglycan metabolic process	1.46e-07
	polysaccharide biosynthetic process	1.46e-07
	cell wall organization or biogenesis	1.5e-07
	response to light stimulus	1.52e-07
	glucuronoxylan metabolic process	1.52e-07
	nitrogen compound transport	1.57e-07
	microtubule-based process	1.57e-07
	tyrosine metabolic process	1.63e-07
	cellular protein complex assembly	1.64e-07
	cellular carbohydrate biosynthetic process	1.71e-07
	electron transport	1.72e-07
	organic hydroxy compound metabolic process	1.8e-07
	cellular amino acid catabolic process	1.81e-07
	cell wall organization	1.81e-07
	response to salt stress	1.84e-07
	carboxylic acid catabolic process	1.85e-07
	cell wall macromolecule metabolic process	1.85e-07
	organic acid catabolic process	1.85e-07
	growth	1.85e-07
	sucrose metabolic process	1.92e-07
	anatomical structure morphogenesis	1.93e-07
	anion transport	2.01e-07
	cellulose metabolic process	2.02e-07
	starch metabolic process	2.09e-07
	galactose metabolic process	2.11e-07
	response to metal ion	2.18e-07
	protein complex subunit organization	2.19e-07
	aromatic amino acid family metabolic process	2.19e-07
	beta-glucan biosynthetic process	2.28e-07
	cellular component movement	2.28e-07
	L-phenylalanine metabolic process	2.28e-07
	developmental growth	2.29e-07
	unidimensional cell growth	2.34e-07
	plant-type cell wall organization or biogenesis	2.34e-07
	disaccharide metabolic process	2.37e-07
	single-organism catabolic process	2.47e-07
	small molecule catabolic process	2.47e-07
	phenylpropanoid metabolic process	2.47e-07
	response to other organism	2.52e-07
	response to osmotic stress	2.53e-07
	one-carbon metabolic process	2.56e-07
	cell growth	2.63e-07
	nucleobase-containing compound biosynthetic process	2.68e-07
	cellular response to organic substance	2.72e-07
	GTP metabolic process	2.76e-07
	coenzyme metabolic process	2.77e-07
	cellular biogenic amine biosynthetic process	2.78e-07
	stilbene metabolic process	2.86e-07
	stilbene biosynthetic process	2.86e-07
	regulation of molecular function	2.88e-07
	cellular amino acid biosynthetic process	2.93e-07
	lignin biosynthetic process	2.94e-07
	carboxylic acid biosynthetic process	2.95e-07
	organic acid biosynthetic process	2.95e-07
	lipid biosynthetic process	2.97e-07
	lignin metabolic process	2.99e-07
	guanosine-containing compound metabolic process	3.02e-07
	cellular biogenic amine metabolic process	3.03e-07
	cellular glucan metabolic process	3.08e-07
	glucan metabolic process	3.08e-07
	response to oxidative stress	3.13e-07
	fatty acid biosynthetic process	3.16e-07
	hormone-mediated signaling pathway	3.19e-07
	organelle organization	3.37e-07
	hexose metabolic process	3.44e-07
	carbohydrate biosynthetic process	3.45e-07
	plant-type cell wall organization	3.47e-07
	cellular carbohydrate metabolic process	3.59e-07
	anatomical structure development	3.63e-07
	anatomical structure formation involved in morphogenesis	3.63e-07
	glycosyl compound biosynthetic process	3.66e-07
	cellular polysaccharide biosynthetic process	3.66e-07
	response to organic substance	3.67e-07
	macromolecule catabolic process	3.67e-07
	oligosaccharide metabolic process	3.67e-07
	cellular amine metabolic process	3.71e-07
	monocarboxylic acid metabolic process	3.73e-07
	response to temperature stimulus	3.79e-07
	single-organism carbohydrate catabolic process	3.79e-07
	carbohydrate catabolic process	3.79e-07
	response to cadmium ion	3.79e-07
	polysaccharide catabolic process	3.8e-07
	protein complex assembly	3.82e-07
	organonitrogen compound biosynthetic process	3.83e-07
	cytoskeleton organization	3.84e-07
	monosaccharide metabolic process	3.85e-07
	phenylpropanoid biosynthetic process	3.86e-07
	cell wall polysaccharide metabolic process	3.86e-07
	small molecule biosynthetic process	3.93e-07
	external encapsulating structure organization	3.95e-07
	regulation of biological quality	4.06e-07
	cellular developmental process	4.07e-07
	regulation of catalytic activity	4.11e-07
	methylation	4.11e-07
	fatty acid metabolic process	4.15e-07
	response to auxin stimulus	4.29e-07
	response to radiation	4.31e-07
	cellular response to chemical stimulus	4.36e-07
	ion transmembrane transport	4.41e-07
	cofactor metabolic process	4.43e-07
	cellular response to hormone stimulus	4.52e-07
	cellular response to endogenous stimulus	4.52e-07
	aspartate family amino acid metabolic process	4.52e-07
	glycosyl compound catabolic process	4.53e-07
	purine ribonucleotide metabolic process	4.57e-07
	monocarboxylic acid biosynthetic process	4.59e-07
	amine metabolic process	4.59e-07
	carbohydrate derivative biosynthetic process	4.71e-07
	cellular lipid metabolic process	4.73e-07
	cellular nitrogen compound catabolic process	4.74e-07
	cellular polysaccharide metabolic process	4.76e-07
	developmental process involved in reproduction	4.79e-07
	response to biotic stimulus	4.82e-07
	organonitrogen compound catabolic process	4.87e-07
	guanosine-containing compound catabolic process	4.87e-07
	GTP catabolic process	4.87e-07
	ribose phosphate metabolic process	4.91e-07
	ribonucleotide metabolic process	4.91e-07
	response to inorganic substance	4.93e-07
	ribonucleoside metabolic process	4.94e-07
	heterocycle catabolic process	5.01e-07
	purine nucleoside triphosphate metabolic process	5.01e-07
	purine ribonucleoside triphosphate metabolic process	5.01e-07
	regulation of cellular macromolecule biosynthetic process	5.06e-07
	regulation of macromolecule biosynthetic process	5.36e-07
	single organism reproductive process	5.36e-07
	aromatic compound catabolic process	5.37e-07
	cellular component assembly	5.46e-07
	polysaccharide metabolic process	5.48e-07
	cellular component morphogenesis	5.5e-07
	cell morphogenesis	5.5e-07
	nucleoside triphosphate metabolic process	5.53e-07
	nucleotide metabolic process	5.53e-07
	developmental process	5.54e-07
	response to hormone stimulus	5.62e-07
	regulation of nucleobase-containing compound metabolic process	5.67e-07
	nucleobase-containing small molecule metabolic process	5.68e-07
	response to endogenous stimulus	5.72e-07
	purine nucleoside triphosphate catabolic process	5.8e-07
	purine ribonucleoside triphosphate catabolic process	5.8e-07
	ribonucleoside triphosphate catabolic process	5.8e-07
	response to chemical stimulus	5.84e-07
	glycosyl compound metabolic process	5.91e-07
	response to abiotic stimulus	5.95e-07
	ribonucleotide catabolic process	5.96e-07
	nucleotide catabolic process	5.96e-07
	nucleoside triphosphate catabolic process	5.96e-07
	purine ribonucleotide catabolic process	5.96e-07
	purine nucleotide catabolic process	5.96e-07
	organic substance transport	6e-07
	heterocycle biosynthetic process	6.09e-07
	nucleoside phosphate catabolic process	6.16e-07
	purine ribonucleoside catabolic process	6.16e-07
	purine ribonucleoside metabolic process	6.29e-07
	transmembrane transport	6.3e-07
	regulation of macromolecule metabolic process	6.36e-07
	aromatic compound biosynthetic process	6.4e-07
	cellular component organization	6.48e-07
	protein phosphorylation	6.5e-07
	alpha-amino acid metabolic process	6.67e-07
	serine family amino acid metabolic process	6.67e-07
	response to stress	6.67e-07
	regulation of cellular biosynthetic process	6.73e-07
	single-organism process	6.73e-07
	carbohydrate metabolic process	6.74e-07
	coumarin biosynthetic process	6.8e-07
	coumarin metabolic process	6.8e-07
	purine nucleoside metabolic process	6.85e-07
	signal transduction	6.91e-07
	catabolic process	6.95e-07
	ion transport	6.97e-07
	purine nucleoside catabolic process	6.98e-07
	nucleobase-containing compound catabolic process	7.01e-07
	regulation of gene expression	7.08e-07
	regulation of RNA metabolic process	7.1e-07
	regulation of RNA biosynthetic process	7.12e-07
	nucleoside metabolic process	7.14e-07
	purine-containing compound metabolic process	7.17e-07
	carbohydrate derivative metabolic process	7.26e-07
	single-organism carbohydrate metabolic process	7.26e-07
	nucleoside catabolic process	7.34e-07
	purine-containing compound catabolic process	7.34e-07
	ribonucleoside catabolic process	7.34e-07
	cellular nitrogen compound biosynthetic process	7.41e-07
	organophosphate catabolic process	7.47e-07
	regulation of biosynthetic process	7.56e-07
	regulation of nitrogen compound metabolic process	7.68e-07
	regulation of cellular metabolic process	7.73e-07
	nucleoside phosphate metabolic process	7.73e-07
	organic cyclic compound biosynthetic process	7.98e-07
	carbohydrate derivative catabolic process	8.04e-07
	ribonucleoside triphosphate metabolic process	8.04e-07
	multi-organism process	8.08e-07
	regulation of transcription, DNA-dependent	8.09e-07
	macromolecule modification	8.13e-07
	regulation of metabolic process	8.24e-07
	organic substance catabolic process	8.32e-07
	phosphorylation	8.4e-07
	reproductive process	8.47e-07
	cellular response to stimulus	8.55e-07
	carboxylic acid metabolic process	8.63e-07
	lipid metabolic process	8.75e-07
	cellular protein metabolic process	8.76e-07
	regulation of primary metabolic process	8.77e-07
	purine nucleotide metabolic process	8.84e-07
	cellular catabolic process	8.89e-07
	organic cyclic compound catabolic process	9.04e-07
	organophosphate metabolic process	9.3e-07
	single-organism biosynthetic process	9.36e-07
	establishment of localization	9.49e-07
	proteolysis	9.71e-07
stage 4 vs stage 0	lignin catabolic process	2.65e-08
	phenylpropanoid catabolic process	2.65e-08
	alkaloid biosynthetic process	3.89e-08
	cinnamic acid biosynthetic process	4.99e-08
	cinnamic acid metabolic process	4.99e-08
	protein polymerization	6.2e-08
	aminoglycan catabolic process	7.43e-08
	plant-type cell wall biogenesis	7.43e-08
	lignin metabolic process	7.78e-08
	auxin mediated signaling pathway	9.02e-08
	one-carbon metabolic process	9.08e-08
	aromatic amino acid family catabolic process	9.55e-08
	xylan biosynthetic process	9.55e-08
	aminoglycan metabolic process	9.84e-08
	tyrosine metabolic process	1.1e-07
	alpha-amino acid catabolic process	1.14e-07
	amine biosynthetic process	1.14e-07
	glucan biosynthetic process	1.24e-07
	hemicellulose metabolic process	1.25e-07
	beta-glucan biosynthetic process	1.26e-07
	cellular component movement	1.26e-07
	L-phenylalanine metabolic process	1.26e-07
	cellular biogenic amine metabolic process	1.27e-07
	alcohol metabolic process	1.28e-07
	cellulose metabolic process	1.45e-07
	cell wall macromolecule biosynthetic process	1.54e-07
	cellular component macromolecule biosynthetic process	1.54e-07
	nitrogen compound transport	1.59e-07
	pectin catabolic process	1.59e-07
	guanosine-containing compound metabolic process	1.6e-07
	organic hydroxy compound metabolic process	1.61e-07
	cellular amine metabolic process	1.62e-07
	monocarboxylic acid biosynthetic process	1.71e-07
	amine metabolic process	1.71e-07
	cell wall modification	1.84e-07
	UDP-glucose metabolic process	1.84e-07
	negative regulation of molecular function	1.84e-07
	lignin biosynthetic process	1.87e-07
	nucleotide-sugar metabolic process	1.9e-07
	microtubule-based movement	1.9e-07
	carboxylic acid catabolic process	1.97e-07
	cell wall macromolecule metabolic process	1.97e-07
	organic acid catabolic process	1.97e-07
	L-phenylalanine biosynthetic process	2.02e-07
	cellulose biosynthetic process	2.02e-07
	amino sugar metabolic process	2.02e-07
	cell wall biogenesis	2.02e-07
	isoprenoid metabolic process	2.06e-07
	plant-type cell wall organization or biogenesis	2.1e-07
	cellular biogenic amine biosynthetic process	2.11e-07
	cellular polysaccharide biosynthetic process	2.19e-07
	disaccharide metabolic process	2.29e-07
	L-phenylalanine catabolic process	2.3e-07
	glucuronoxylan metabolic process	2.3e-07
	phenylpropanoid biosynthetic process	2.37e-07
	cell wall polysaccharide metabolic process	2.37e-07
	plant-type cell wall organization	2.38e-07
	cell wall organization	2.43e-07
	cellular amino acid catabolic process	2.43e-07
	single-organism carbohydrate catabolic process	2.47e-07
	carbohydrate catabolic process	2.47e-07
	coumarin biosynthetic process	2.57e-07
	secondary cell wall biogenesis	2.57e-07
	coumarin metabolic process	2.57e-07
	response to osmotic stress	2.58e-07
	protein complex assembly	2.59e-07
	microtubule-based process	2.59e-07
	cellular protein complex assembly	2.6e-07
	organic acid transport	2.63e-07
	carboxylic acid transport	2.63e-07
	response to radiation	2.73e-07
	anatomical structure formation involved in morphogenesis	2.78e-07
	pectin metabolic process	2.78e-07
	galacturonan metabolic process	2.78e-07
	cell wall organization or biogenesis	2.88e-07
	hexose metabolic process	2.95e-07
	secondary metabolite biosynthetic process	2.96e-07
	response to light stimulus	3.01e-07
	protein complex subunit organization	3.03e-07
	aromatic amino acid family metabolic process	3.03e-07
	polysaccharide catabolic process	3.06e-07
	xylan metabolic process	3.13e-07
	cell wall polysaccharide biosynthetic process	3.13e-07
	isoprenoid biosynthetic process	3.14e-07
	external encapsulating structure organization	3.14e-07
	growth	3.14e-07
	methylation	3.16e-07
	peroxidase reaction	3.24e-07
	secondary metabolic process	3.32e-07
	monosaccharide metabolic process	3.37e-07
	glycerolipid metabolic process	3.44e-07
	GTP metabolic process	3.45e-07
	cellular response to chemical stimulus	3.6e-07
	electron transport	3.66e-07
	alkaloid metabolic process	3.74e-07
	cell growth	3.76e-07
	developmental process involved in reproduction	3.77e-07
	developmental growth involved in morphogenesis	3.86e-07
	sucrose metabolic process	3.86e-07
	cytoskeleton organization	3.94e-07
	galactose metabolic process	3.97e-07
	pattern specification process	3.97e-07
	organic anion transport	4.05e-07
	polysaccharide biosynthetic process	4.07e-07
	cellular carbohydrate biosynthetic process	4.14e-07
	coenzyme metabolic process	4.2e-07
	single-organism catabolic process	4.2e-07
	small molecule catabolic process	4.2e-07
	phenylpropanoid metabolic process	4.2e-07
	beta-glucan metabolic process	4.37e-07
	transcription, DNA-dependent	4.37e-07
	lipid biosynthetic process	4.55e-07
	purine nucleotide metabolic process	4.57e-07
	guanosine-containing compound catabolic process	4.59e-07
	GTP catabolic process	4.59e-07
	fatty acid metabolic process	4.61e-07
	fatty acid biosynthetic process	4.65e-07
	response to oxidative stress	4.69e-07
	cellular amino acid biosynthetic process	4.77e-07
	organic cyclic compound catabolic process	4.78e-07
	regulation of RNA biosynthetic process	4.95e-07
	olefin metabolic process	4.98e-07
	anion transport	4.98e-07
	purine nucleoside triphosphate catabolic process	5.06e-07
	purine ribonucleoside triphosphate catabolic process	5.06e-07
	ribonucleoside triphosphate catabolic process	5.06e-07
	ribose phosphate metabolic process	5.12e-07
	ribonucleotide metabolic process	5.12e-07
	organonitrogen compound biosynthetic process	5.14e-07
	cellular carbohydrate metabolic process	5.27e-07
	response to auxin stimulus	5.31e-07
	benzene-containing compound metabolic process	5.33e-07
	anatomical structure development	5.4e-07
	ribonucleotide catabolic process	5.43e-07
	nucleotide catabolic process	5.43e-07
	nucleoside triphosphate catabolic process	5.43e-07
	purine ribonucleotide catabolic process	5.43e-07
	purine nucleotide catabolic process	5.43e-07
	regulation of molecular function	5.44e-07
	response to inorganic substance	5.44e-07
	starch metabolic process	5.45e-07
	carbohydrate biosynthetic process	5.45e-07
	response to hormone stimulus	5.55e-07
	cellular nitrogen compound catabolic process	5.78e-07
	response to organic substance	5.8e-07
	ion transport	5.81e-07
	purine ribonucleoside catabolic process	5.85e-07
	nucleoside phosphate catabolic process	5.85e-07
	single-organism biosynthetic process	5.9e-07
	monocarboxylic acid metabolic process	6e-07
	heterocycle catabolic process	6.01e-07
	purine nucleoside triphosphate metabolic process	6.01e-07
	purine ribonucleoside triphosphate metabolic process	6.01e-07
	response to temperature stimulus	6.08e-07
	carboxylic acid biosynthetic process	6.14e-07
	organic acid biosynthetic process	6.14e-07
	organophosphate catabolic process	6.15e-07
	cellular polysaccharide metabolic process	6.18e-07
	response to other organism	6.23e-07
	cellular glucan metabolic process	6.24e-07
	glucan metabolic process	6.24e-07
	organic cyclic compound biosynthetic process	6.31e-07
	response to biotic stimulus	6.35e-07
	generation of precursor metabolites and energy	6.39e-07
	organelle organization	6.4e-07
	macromolecule catabolic process	6.41e-07
	oligosaccharide metabolic process	6.41e-07
	reproductive process	6.55e-07
	purine nucleoside metabolic process	6.58e-07
	purine nucleoside catabolic process	6.59e-07
	purine-containing compound metabolic process	6.62e-07
	single-organism carbohydrate metabolic process	6.64e-07
	nucleoside catabolic process	6.67e-07
	purine-containing compound catabolic process	6.67e-07
	ribonucleoside catabolic process	6.67e-07
	nucleoside triphosphate metabolic process	6.73e-07
	polysaccharide metabolic process	6.73e-07
	nucleobase-containing compound catabolic process	6.77e-07
	purine ribonucleotide metabolic process	6.86e-07
	regulation of RNA metabolic process	6.86e-07
	cellular developmental process	6.99e-07
	nucleobase-containing small molecule metabolic process	7.19e-07
	regulation of transcription, DNA-dependent	7.19e-07
	single organism reproductive process	7.23e-07
	ion transmembrane transport	7.3e-07
	heterocycle biosynthetic process	7.31e-07
	organonitrogen compound catabolic process	7.31e-07
	response to endogenous stimulus	7.45e-07
	glycosyl compound catabolic process	7.5e-07
	aromatic compound biosynthetic process	7.56e-07
	regulation of nitrogen compound metabolic process	7.71e-07
	aromatic compound catabolic process	7.75e-07
	regulation of biological quality	7.79e-07
	response to abiotic stimulus	7.8e-07
	nucleobase-containing compound biosynthetic process	7.89e-07
	cellular component organization	7.99e-07
	glycosyl compound metabolic process	8.09e-07
	signal transduction	8.15e-07
	carbohydrate derivative metabolic process	8.16e-07
	nucleoside metabolic process	8.24e-07
	cofactor metabolic process	8.26e-07
	small molecule biosynthetic process	8.27e-07
	ribonucleoside metabolic process	8.35e-07
	cellular nitrogen compound biosynthetic process	8.37e-07
	response to chemical stimulus	8.58e-07
	transmembrane transport	8.64e-07
	glucuronoxylan biosynthetic process	8.74e-07
	phosphorylation	8.81e-07
	cellular response to auxin stimulus	8.84e-07
	organic substance transport	8.9e-07
	homeostatic process	8.96e-07
	lipid metabolic process	8.98e-07
	regulation of nucleobase-containing compound metabolic process	9.02e-07
	cellular catabolic process	9.02e-07
	serine family amino acid metabolic process	9.1e-07
	developmental process	9.14e-07
	stilbene metabolic process	9.21e-07
	stilbene biosynthetic process	9.21e-07
	regulation of biosynthetic process	9.23e-07
	regulation of cellular macromolecule biosynthetic process	9.25e-07
	carbohydrate derivative catabolic process	9.26e-07
	ribonucleoside triphosphate metabolic process	9.26e-07
	nucleoside phosphate metabolic process	9.32e-07
	cellular response to stimulus	9.41e-07
	anatomical structure morphogenesis	9.48e-07
	purine ribonucleoside metabolic process	9.54e-07
	regulation of gene expression	9.68e-07
	regulation of macromolecule biosynthetic process	9.69e-07
	response to salt stress	9.82e-07
	drug transport	9.85e-07
	macromolecule modification	9.94e-07
	nucleotide metabolic process	9.98e-07
	alpha-amino acid metabolic process	9.98e-07
stage 4 vs stage 2	secondary cell wall biogenesis	5.17e-09
	cell wall organization or biogenesis	1.99e-08
	phenylpropanoid metabolic process	2.21e-08
	aromatic compound biosynthetic process	2.65e-08
	secondary metabolic process	3.51e-08
	organic cyclic compound biosynthetic process	4.42e-08
	cell wall biogenesis	4.88e-08
	secondary metabolite biosynthetic process	5.48e-08
	phenylpropanoid biosynthetic process	7.71e-08
	organic substance biosynthetic process	1.15e-07
	response to chemical stimulus	1.17e-07
	single-organism biosynthetic process	1.3e-07
	response to stimulus	1.36e-07
	oxidation-reduction process	1.37e-07
	biosynthetic process	1.63e-07
	organic substance metabolic process	2.22e-07
	cellular process	2.24e-07
	single-organism metabolic process	2.58e-07
	biological_process	3.01e-07
	cellular biosynthetic process	3.33e-07
	metabolic process	3.46e-07
	lignin metabolic process	4.28e-07
	primary metabolic process	4.4e-07
	heterocycle biosynthetic process	1.28e-06
	regulation of transcription, DNA-dependent	2.12e-06
	plant-type cell wall organization or biogenesis	2.52e-06
	plant-type cell wall biogenesis	2.71e-06
	cellular carbohydrate metabolic process	7.5e-06
	cellular metabolic process	9.23e-06
	polysaccharide metabolic process	1.42e-05
	carbohydrate metabolic process	2.27e-05
	lipid metabolic process	3.2e-05
	phenylpropanoid catabolic process	5.1e-05
	lignin catabolic process	5.1e-05
	single-organism carbohydrate metabolic process	7.36e-05
	alkaloid biosynthetic process	0.00012
	response to organic substance	0.000152
	biological regulation	0.000153
	cellular polysaccharide metabolic process	0.000158
	tyrosine metabolic process	0.000212
	L-phenylalanine metabolic process	0.00033
	cell wall polysaccharide metabolic process	0.000392
	cellular nitrogen compound biosynthetic process	0.000526
	regulation of cellular biosynthetic process	0.00127
	regulation of biosynthetic process	0.00134
	response to stress	0.00142
	lignin biosynthetic process	0.00155
	aromatic amino acid family metabolic process	0.00258
	hemicellulose metabolic process	0.00268
	organic cyclic compound metabolic process	0.00281
	cinnamic acid metabolic process	0.0029
	cinnamic acid biosynthetic process	0.0029
	regulation of RNA biosynthetic process	0.00294
	regulation of metabolic process	0.00365
	L-phenylalanine catabolic process	0.00393
	alkaloid metabolic process	0.00412
	cell wall macromolecule metabolic process	0.00413
	response to abiotic stimulus	0.00424
	regulation of biological process	0.0048
	regulation of nitrogen compound metabolic process	0.00628
	alpha-amino acid catabolic process	0.00656
	organonitrogen compound biosynthetic process	0.00669
	aromatic amino acid family catabolic process	0.00678
	small molecule catabolic process	0.00695
	single-organism catabolic process	0.00695
	alpha-amino acid metabolic process	0.00762
	small molecule metabolic process	0.00822
	catabolic process	0.00831
	regulation of RNA metabolic process	0.00844
	anthocyanin-containing compound biosynthetic process	0.00848
	carboxylic acid biosynthetic process	0.00856
	organic acid biosynthetic process	0.00856
	glucan metabolic process	0.00888
	cellular glucan metabolic process	0.00888
	amino sugar metabolic process	0.00894
	regulation of cellular macromolecule biosynthetic process	0.00955
	regulation of macromolecule biosynthetic process	0.00987
	response to acid	0.0103
	cellular amino acid catabolic process	0.0113
	organic substance catabolic process	0.0147
	organic cyclic compound catabolic process	0.015
	response to endogenous stimulus	0.0162
	xylan metabolic process	0.0167
	regulation of nucleobase-containing compound metabolic process	0.0188
	small molecule biosynthetic process	0.0211
	organic acid catabolic process	0.0401
	carboxylic acid catabolic process	0.0401
	carbohydrate biosynthetic process	0.0432
	anthocyanin-containing compound metabolic process	0.0498
	extracellular region	1.92e-08
	external encapsulating structure	1.16e-07
	cell wall	1.16e-07
	cellular_component	2.61e-07
	apoplast	8.43e-06
	intrinsic to membrane	0.00252
	integral to membrane	0.00421
