# Supplementary material for: Transcriptome profiling of Gerbera hybrida reveals that stem bending is caused by water stress and regulation of abscisic acid
Source: BMC Genomics. 2019 Jul 22;20:600. doi: 10.1186/s12864-019-5961-1 (PMC6647082; doi:10.1186/s12864-019-5961-1)
Supplement: Supplementary file 6 — Up-regulated TFs during stem-bending process. |log2FC| ≥ 1 at least at one stage and FDR < 0.05. (XLSX 32 kb) [file 12864_2019_5961_MOESM6_ESM.xlsx]

## Sheet: Sheet1
Up-regulated TFs during stem-bending process
TF classification (itak)	TF classification (planttfdb)	Gene_ID	FDR	log2FC(stage 2 / stage 0)	FDR	log2FC(stage 4 / stage 0)	FDR	log2FC(stage 4 / stage 2)	Putative function
AP2/ERF-ERF	ERF	comp61667_c0	1.23e-87	4.01786	0	4.17882	0.510608	0.156615	Ethylene responsive element binding protein
AP2/ERF-ERF	ERF	comp92813_c0	0.00555922	-0.700073	1.09e-20	1.55836	1.16e-18	2.25497	Dehydration-responsive element-binding protein 1D
AP2/ERF-ERF	ERF	comp73491_c0	0.239324	0.634543	1.76e-46	1.9642	7.94e-13	1.32573	Dehydration-responsive element-binding protein 1D
AP2/ERF-ERF	ERF	comp97770_c2	1.06e-12	0.969312	1.64e-78	1.183	0.49867	0.210127	Dehydration-responsive element-binding protein 6-like protein
AP2/ERF-ERF	ERF	comp88278_c0	3.48e-13	1.23213	1.69e-84	1.63292	0.00940852	0.397138	Ethylene-responsive transcription factor 4
AP2/ERF-ERF	ERF	comp89954_c0	0.478171	0.421732	7.06e-61	2.24291	3.05e-21	1.81746	Dehydration-responsive element-binding protein 1E
AP2/ERF-ERF	ERF	comp45797_c0	1.02e-09	3.76983	9.29e-27	4.47166	0.487625	0.678978	Dehydration-responsive element-binding factor 1A
AP2/ERF-ERF	ERF	comp32358_c0	7.67e-18	1.81507	2.16e-111	2.37775	7.48e-05	0.558797	Ethylene-responsive transcription factor ERF027
AP2/ERF-ERF	ERF	comp85680_c0	1.35e-30	2.23126	2.85e-147	3.05457	1.68e-05	0.819136	Ethylene-responsive transcription factor ERF054-like
AUX/IAA	_	comp99899_c0	9.62e-114	3.99796	2.37e-217	3.77915	0.65703	-0.223232	Auxin-responsive protein IAA6, putative
AUX/IAA	_	comp99743_c0	2.27e-43	2.35995	3.6e-186	2.37197	1	0.00833093	Auxin-responsive protein IAA26
B3-ARF	ARF	comp94619_c0	1.51e-07	1.09813		1.49016	0.0202775	0.388339	Auxin response factor 5
B3-ARF	ARF	comp85722_c0	2.89e-33	4.0048	6.69e-114	4.9485	4.84e-06	0.933846	Auxin response factor 5
_	bHLH	comp92579_c0	1.24e-26	2.49716	4.85e-64	2.70996	1	0.207999	Transcription factor bHLH123-like isoform X1
bHLH	bHLH	comp84600_c0	5.99e-49	2.61154	5.82e-84	2.33996	0.307915	-0.275667	Transcription factor ILR3-like
bHLH	bHLH	comp85589_c0	0.132115	0.720028	2.37e-20	2.12572	0.000297675	1.40075	Transcription factor bHLH35
bHLH	bHLH	comp80538_c0	4.68e-34	1.58341	2.32e-154	1.57071	1	-0.0162581	Transcription factor UNE12-like
bZIP	bZIP	comp88936_c0	2.15e-10	1.11108	4.4e-41	1.10897	1	-0.0057065	TGACG-sequence-specific DNA-binding protein TGA-1B
bZIP	bZIP	comp73545_c0	1	1.34525	2.74e-12	4.54041	1.39e-05	3.15594	TGA10 transcription factor
bZIP	bZIP	comp58470_c0	4.12e-21	1.66257	1.97e-69	1.6535	1	-0.0127878	TGACG-sequence-specific DNA-binding protein TGA-1A
bZIP	bZIP	comp32878_c0	1.3e-25	1.67279	6.67e-64	1.65209	1	-0.0244414	Transcription factor TGA4
bZIP	bZIP	comp92756_c0	8.7e-15	1.08749	1.63e-73	1.28979	0.90459	0.198712	Basic leucine zipper 9
C2C2-CO-like	CO-like	comp83143_c0	7.71e-45	3.30455	9.94e-62	3.08843	1	-0.221657	Zinc finger protein CONSTANS-LIKE 5
C2C2-CO-like	CO-like	comp81290_c0	9.54e-117	4.02176	0	4.53239	0.00131817	0.506284	Zinc finger protein CONSTANS-LIKE 2
C2C2-Dof	Dof	comp82890_c0	0.691783	1.03021	1.63e-23	1.79223	2.43e-06	0.757669	Dof zinc finger protein DOF3.7
C2H2	_	comp70128_c0	0.0297287	5.60414	2.28e-09	7.2801	1	1.24672	GATA zinc finger domain-containing protein 14
C2H2	C2H2	comp83660_c0	0.993482	0.137188	9.09e-46	1.16505	6.27e-14	1.0243	Zinc finger protein ZAT6
C2H2	C2H2	comp94967_c0	4.74e-22	1.91137	9.98e-170	2.65297	9.34e-09	0.737882	Zinc finger protein ZAT11
C3H	C3H	comp93074_c1	0.00245585	0.533646	1.82e-53	1.23317	3.01e-06	0.695929	Zinc finger CCCH domain-containing protein 20
DBB	DBB	comp91794_c0	3.07e-12	1.49778	6.22e-61	1.95226	0.0164642	0.450579	Probable salt tolerance-like protein At1g78600
HB-HD-ZIP	HD-ZIP	comp80743_c0	2.76e-55	2.72637	8.9e-226	3.29919	4.83e-05	0.568789	Homeobox-leucine zipper protein ATHB-12
HB-HD-ZIP	HD-ZIP	comp170518_c0	0.62726	3.39622	1.63e-09	7.49182	0.468101	3.68351	Homeobox-leucine zipper protein ATHB-12
HB-HD-ZIP	HD-ZIP	comp89463_c0	3.14e-16	1.15818	3.43e-71	1.25098	1	0.0892076	Homeobox-leucine zipper protein ATHB-6
HB-HD-ZIP	HD-ZIP	comp69969_c0	9.08e-08	1.70132	1.08e-71	2.75464	1.35e-09	1.04874	Homeobox-leucine zipper protein ATHB-7
HB-HD-ZIP	HD-ZIP	comp32366_c0	5.29e-22	1.77329	3.48e-98	2.31171	0.00632094	0.534499	Homeobox-leucine zipper protein HAT22
HB-KNOX	TALE	comp87930_c0	1.24e-28	1.60585	2.39e-174	1.74146	0.746254	0.132028	Homeobox protein knotted-1-like 3
HB-other	HD-ZIP	comp64721_c0	2.67e-09	2.48993	1.93e-23	3.06112	1	0.562043	Homeobox-leucine zipper protein HOX4
_	HD-ZIP	comp83223_c0	9.72e-09	2.12911	8.4e-25	2.65861	0.538362	0.522681	Homeobox-leucine zipper protein HAT22
HRT	HRT-like	comp92869_c1	3.12e-30	1.68764	1.71e-164	1.96492	0.0175088	0.273712	unknown
HSF	HSF	comp96646_c0	2.56e-08	1.1191	9.38e-17	1.03167	1	-0.0912061	Heat stress transcription factor A-1b
HSF	HSF	comp87333_c0	1.15e-14	1.57185	2.87e-45	1.58327	1	0.00759993	Heat stress transcription factor C-1
HSF	HSF	comp76563_c0	1.38e-08	1.00239	1.34e-79	1.15795	0.396242	0.151999	Heat shock factor protein HSF24
Jumonji	_	comp97514_c1	9.11e-18	1.40409	1.72e-51	1.24404	1	-0.163606	F-box protein At1g78280
LOB	LBD	comp76081_c0	4.13e-14	1.35831	3.6e-206	2.53465	1.05e-22	1.17265	LOB domain-containing protein 41
LOB	LBD	comp84402_c0	5.31e-15	2.39389	8.96e-233	4.89877	1.13e-46	2.49901	LOB domain-containing protein 41
MADS-MIKC	MIKC_MADS	comp81678_c0	4.11e-09	5.88625	3.15e-55	7.33162	2.93e-06	1.3565	Developmental protein SEPALLATA 3
mTERF	_	comp92910_c0	3.28e-05	1.07673	2.23e-05	0.825081	1	-0.255679	Unnamed protein product
MYB	MYB	comp61044_c0	2.03e-09	5.80564	9.9e-45	7.01564	0.00373086	1.12122	Transcription factor MYB48
MYB	MYB	comp83420_c0	1.88e-05	3.46309	6.32e-32	4.70572	2.21e-06	1.21995	Transcription factor MYB59
MYB	MYB	comp106826_c0	1.07e-13	2.38149	7.81e-104	3.88751	1.25e-15	1.50035	Transcription factor MYB108
_	MYB_related	comp92723_c0	9.15e-45	2.50048	0	2.72485	0.0672078	0.220732	Vesicle transport protein
MYB-related	MYB_related	comp88773_c0	4.54e-127	3.25163	0	3.63447	0.0442046	0.379127	MYB-related transcription factor LHY
MYB-related	MYB_related	comp92805_c0	8.96e-123	4.71146	1.44e-205	4.42149	0.183308	-0.295488	Transcription factor MYB48
MYB-related	MYB_related	comp89160_c0	4.92e-24	1.74517	5.68e-82	2.00734	1	0.258332	MYB-like transcription factor
MYB-related	MYB_related	comp31055_c0	7.05e-07	4.48908	1.2e-24	5.38102	0.4863	0.842112	Transcription factor MYB1R1
MYB-related	MYB_related	comp88759_c0	1.4e-21	1.31403	7.26e-118	1.54916	0.363901	0.231539	Transcription factor MYB1R1
NAC	NAC	comp81501_c0	2.69e-54	2.75169	3.21e-200	3.05651	0.0847877	0.300873	NAC transcription factor 29
NAC	NAC	comp74141_c0	1e-79	3.11063	4.23e-167	2.8331	0.302653	-0.281475	NAC transcription factor 90
NAC	NAC	comp86726_c0	1.18e-97	4.04027	1.11e-284	4.3988	0.0364886	0.353809	NAC transcription factor 29
NAC	NAC	comp91488_c0	0.00893622	-0.53162	8.21e-12	1.13457	2.7e-16	1.66272	NAC transcription factor 78
NAC	NAC	comp35036_c0	4e-11	3.04049	2.14e-14	2.91793	1	-0.134498	NAC transcription factor 71
NAC	NAC	comp85972_c0	0.00242847	1.40729	2.29e-19	2.34977	0.0268763	0.936394	NAC transcription factor 100
NAC	NAC	comp96424_c0	3.85e-14	1.43395	2.48e-43	1.3282	1	-0.109342	NAC transcription factor 54
NAC	NAC	comp83645_c0	8.83e-20	1.71866	1.24e-43	1.43549	1	-0.286917	NAC domain-containing protein 94
NAC	NAC	comp93830_c0	1.91e-06	0.778068	4.93e-54	1.01662	0.135579	0.234997	NAC domain-containing protein 74
NAC	NAC	comp33955_c0	8.26e-06	1.42665	4.79e-31	2.16342	0.0076191	0.732022	NAC domain-containing protein 98
NAC	NAC	comp90352_c0	1.85e-11	1.00445	7.69e-57	1.13075	1	0.122735	NAC domain-containing protein 78
NAC	NAC	comp100559_c0	3.4e-19	1.47532	2.7e-63	1.65556	1	0.176523	NAC transcription factor 25
NAC	NAC	comp94649_c0	1.89e-14	1.20173	6.56e-52	1.27623	1	0.0709092	NAC domain-containing protein 100
NAC	NAC	comp89272_c0	7.38e-25	2.92093	4.64e-48	2.84481	1	-0.0818211	NAC domain-containing protein 18
NAC	NAC	comp82833_c0	1.18e-15	2.47673	1.01e-70	3.39426	9.42e-06	0.911587	NAC domain-containing protein 100
NAC	NAC	comp102864_c0	2.42e-34	2.58775	1.73e-111	2.86133	0.269059	0.269288	NAC domain-containing protein 100
NAC	NAC	comp89303_c0	1.16e-30	2.18023	1.61e-170	3.0078	3.61e-09	0.823554	NAC domain-containing protein 100
NAC	NAC	comp84450_c0	2.87e-18	1.32549	3.73e-167	2.48834	3.72e-16	1.15921	NAC domain-containing protein 55
_	NF-X1	comp93390_c0	6.67e-16	1.42677	2.99e-76	1.13327	1	-0.297052	NF-X1-type zinc finger protein NFXL1
NF-YA	NF-YA	comp88413_c0	2.12e-06	0.77301	3.34e-27	1.00357	1	0.226941	Nuclear transcription factor Y subunit A-1
NF-YA	NF-YA	comp65126_c0	5.76e-09	2.56562	1.89e-27	3.41802	0.147981	0.842336	Nuclear transcription factor Y subunit A-1
OFP	_	comp88658_c0	5.86e-07	1.12702	9.91e-47	1.67798	0.00298488	0.547128	Transcription repressor OFP4
Others	_	comp70553_c1	0.00140024	0.600449	2.61e-45	1.27752	6.92e-05	0.673445	Zinc finger protein CONSTANS-LIKE 12
Others	_	comp97040_c0	1.97e-14	2.87692	2.74e-16	2.73171	1	-0.153825	hypothetical protein CICLE_v10021189mg
Others	_	comp86049_c0	1.83e-12	2.91281	4.23e-40	3.58294	0.0175809	0.661039	Zinc finger protein CONSTANS-LIKE 9
Others	_	comp101266_c0	1.19e-21	1.85905	4.23e-97	2.33144	0.00759593	0.468446	Putative zinc finger protein
Others	_	comp94418_c1	4.33e-23	2.03798	4.28e-114	2.50172	0.00158732	0.459841	Protein ETHYLENE INSENSITIVE 4
Others	_	comp93900_c0	5.36e-05	0.745815	6.89e-73	1.42613	1.78e-07	0.676707	Zinc finger protein CONSTANS-LIKE 5
PHD	_	comp91016_c0	0.000537429	-1.75489	1.12e-92	3.93539	4.47e-57	5.68905	Histone-lysine N-methyltransferase ATXR6
Pseudo ARR-B	_	comp86137_c0	3.68e-30	2.18046	9.64e-59	1.83255	0.706744	-0.351781	Two-component response regulator-like APRR5
SBP	SBP	comp54180_c0	6.41e-15	2.43354	1.66e-24	2.47509	1	0.0352795	Squamosa promoter-binding protein 2
SRS	SRS	comp55693_c0	0.00317217	3.9835	3.59e-13	4.62254	0.38458	0.590069	Protein LATERAL ROOT PRIMORDIUM 1
TCP	TCP	comp92151_c3	2.08e-45	4.71826	4.73e-116	5.049	0.318561	0.320358	Transcription factor CYCLOIDEA
TCP	TCP	comp63814_c0	1.6e-06	1.61027	5.4e-28	2.4105	0.0400989	0.794796	Transcription factor TCP13
TCP	TCP	comp87121_c0	6.28e-22	1.45584	7.15e-67	1.52873	1	0.069228	Transcription factor TCP20
Tify	_	comp83609_c0	0.0840729	0.528867	2.98e-63	1.3029	2.17e-10	0.770469	Jasmonate ZIM domain-containing protein 10
Trihelix	Trihelix	comp85957_c0	0.323763	0.250309	7.57e-107	1.83306	2.24e-25	1.57914	Sequence-specific DNA binding transcription factor
WRKY	WRKY	comp78700_c0	1.87e-11	1.0086	8.44e-47	1.18223	1	0.170042	Probable WRKY transcription factor 53
WRKY	WRKY	comp94260_c0	4.52e-10	1.03141	3.73e-52	1.41591	0.100744	0.380854	Probable WRKY transcription factor 21
WRKY	WRKY	comp89379_c0	4.37e-10	1.93604	3.78e-40	2.11304	0.507	0.172561	Probable WRKY transcription factor 70
WRKY	WRKY	comp90758_c0	5.27e-27	2.95758	5.06e-37	2.7403	1	-0.22325	Probable WRKY transcription factor 70
zf-HD	ZF-HD	comp113332_c0	1.87e-07	5.4989	7.16e-47	7.10949	4.05e-05	1.52202	Mini zinc finger protein 2
|log2FC| ≥ 1 at least at one stage and FDR < 0.05
